# Supplementary material for: Genetically Defined Functional Modules for Spatial Orienting in the Mouse Superior Colliculus
Source: Curr Biol. 2019 Sep 9;29(17):2892–2904.e8. doi: 10.1016/j.cub.2019.07.083 (PMC6739420; doi:10.1016/j.cub.2019.07.083)
Supplement: Table S1. List of Significantly Differentially Expressed Genes in Motor Versus Sensory SC, Related to Figure 1 — Table reporting: gene ID, gene name, levels of expression in motor and sensory SC domain (across anterior and posterior replicates) and statistical parameters for differential gene expression analysis. [file mmc2.xlsx]

## Sheet: Sheet1
Gene ID	Gene Name	Mean_motor	Mean_sensory	log2FoldChange	Test_stat	padj
ENSMUSG00000079042	Apela	12.2016	0.758903	3.70066	6.62623	1.93259e-09
ENSMUSG00000047109	Cldn14	6.51389	0.680676	3.39285	5.09521	8.05548e-06
ENSMUSG00000086788	1700029M20Rik	15.8366	1.66323	3.27684	6.28325	1.51939e-08
ENSMUSG00000032517	Mobp	1032.98	132.58	3.05492	5.10138	7.81493e-06
ENSMUSG00000001815	Evx2	4.24867	0.532031	3.04572	4.07604	0.000578526
ENSMUSG00000045518	Onecut3	157.16	18.8317	3.03885	13.4425	5.23726e-38
ENSMUSG00000104494	Gm37111	4.60685	0.583943	2.98776	3.36755	0.00618457
ENSMUSG00000028023	Pitx2	370.237	53.2217	2.87407	4.21643	0.000336882
ENSMUSG00000025727	A930017K11Rik	17.8291	1.57887	2.81174	2.92681	0.0211431
ENSMUSG00000030158	Clec12b	5.66879	0.845337	2.63572	3.5811	0.00319137
ENSMUSG00000103695	A830029E22Rik	5.07737	0.855965	2.52885	3.29521	0.00766336
ENSMUSG00000045493	Bhlhe23	44.6536	9.16313	2.51733	3.60181	0.00299075
ENSMUSG00000085992	Gm11515	7.59483	1.30431	2.48147	4.39847	0.000167287
ENSMUSG00000102298	Gm33707	3.91837	0.580431	2.47658	3.2939	0.00769616
ENSMUSG00000042596	Tfap2d	426.256	80.4259	2.40101	11.4974	9.36372e-28
ENSMUSG00000028357	Kif12	16.4624	2.88721	2.38876	5.52472	9.81923e-07
ENSMUSG00000016498	Pdcd1lg2	4.25288	0.577091	2.34747	3.33217	0.00686716
ENSMUSG00000108905	Gm44618	6.27847	1.10006	2.31086	3.45927	0.00465645
ENSMUSG00000026830	Ermn	21.516	4.98622	2.29379	3.10802	0.0129927
ENSMUSG00000024497	Pou4f3	111.359	22.4067	2.28779	11.2654	1.0791e-26
ENSMUSG00000045991	Onecut2	212.367	43.4022	2.28621	13.8483	2.89334e-40
ENSMUSG00000112174	CT009504.2	13.4976	3.0829	2.23417	4.45507	0.000132154
ENSMUSG00000051079	Rgs13	4.86199	1.07202	2.21577	3.20796	0.00988463
ENSMUSG00000031844	Hsd17b2	10.1829	2.09119	2.21321	4.68092	5.07933e-05
ENSMUSG00000068452	Duox2	50.675	10.8555	2.20975	5.87087	1.56902e-07
ENSMUSG00000114715	AC168056.3	3.88329	0.796439	2.20051	2.92051	0.0214958
ENSMUSG00000089787	Gm15825	10.3074	2.42991	2.17125	4.45831	0.000130572
ENSMUSG00000031727	Pmfbp1	235.925	54.0006	2.12867	12.1301	6.35341e-31
ENSMUSG00000105843	Gm19439	3.82508	0.939656	2.09113	2.71288	0.0361149
ENSMUSG00000020411	Nipal4	30.6329	7.40281	2.08807	4.53367	9.53888e-05
ENSMUSG00000111602	AC156791.1	8.47299	2.04398	2.08505	4.02298	0.000700919
ENSMUSG00000067341	H2-Eb2	11.1319	2.2658	2.08206	4.21981	0.000333676
ENSMUSG00000062393	Dgkk	3268.04	792.19	2.06303	7.81757	5.84746e-13
ENSMUSG00000046480	Scn4b	250.29	60.0257	2.05684	10.9545	2.87136e-25
ENSMUSG00000060787	Olfr464	7.73926	2.0906	2.03758	3.76044	0.00178074
ENSMUSG00000029868	Trpv6	10.2623	2.29943	2.01876	4.48808	0.00011533
ENSMUSG00000076439	Mog	69.727	17.6645	2.01682	4.36844	0.000189115
ENSMUSG00000086238	Gm14258	3.7938	1.0353	2.01319	2.85812	0.0252913
ENSMUSG00000086272	BC039966	7.5779	1.80389	1.98372	3.8362	0.00136124
ENSMUSG00000022054	Nefm	6364.8	1615.56	1.97498	13.4077	7.78202e-38
ENSMUSG00000114926	AC124581.4	17.3711	4.50487	1.96261	6.1455	3.39559e-08
ENSMUSG00000043760	Pkhd1	11.1629	2.64953	1.96129	4.08428	0.000560492
ENSMUSG00000066477	Gm16551	32.3744	8.06207	1.95287	5.26999	3.53541e-06
ENSMUSG00000098363	Mir6993	5.72298	1.32184	1.9493	2.72014	0.0354946
ENSMUSG00000090671	Gm5067	7.87456	2.51356	1.91921	3.78196	0.00164827
ENSMUSG00000001988	Npas1	377.087	104.178	1.90649	7.52491	4.85737e-12
ENSMUSG00000049796	Crh	8.65047	2.02756	1.89985	3.70893	0.00211833
ENSMUSG00000041730	Prrxl1	8.46982	2.19364	1.8826	4.10539	0.000517265
ENSMUSG00000044034	Npb	10.6742	2.52387	1.8809	3.96097	0.000871618
ENSMUSG00000050854	Tmem125	28.4891	7.74131	1.86753	4.29065	0.000254712
ENSMUSG00000021675	F2rl2	7.66101	2.19322	1.86037	3.34881	0.00653816
ENSMUSG00000031995	St14	83.4786	23.3479	1.85504	5.74489	3.10435e-07
ENSMUSG00000085715	Tsix	4.41365	1.04859	1.84207	2.8074	0.0287393
ENSMUSG00000084828	Gm12367	5.73	1.43361	1.82153	3.10982	0.012928
ENSMUSG00000030666	Calcb	6.49109	1.60077	1.80458	3.35505	0.00642111
ENSMUSG00000085760	Gm14302	5.24937	1.56262	1.80101	2.6207	0.0450443
ENSMUSG00000059366	Olfr959	6.37595	1.86057	1.79816	3.53184	0.00373246
ENSMUSG00000023064	Sncg	295.742	89.2762	1.79079	6.01731	7.05808e-08
ENSMUSG00000034645	Zyg11a	5.55175	2.21966	1.78085	3.04615	0.0154059
ENSMUSG00000038009	Dnajc22	7.78311	2.35585	1.77696	2.90656	0.022279
ENSMUSG00000102813	Gm37795	44.5559	13.2218	1.75931	7.0554	1.20644e-10
ENSMUSG00000087301	Gm13629	23.0172	7.11353	1.73779	4.98576	1.31598e-05
ENSMUSG00000041481	Serpina3g	68.0853	19.7224	1.73597	8.94932	6.87149e-17
ENSMUSG00000052131	Akr1b7	6.06534	1.69257	1.73472	3.06451	0.0146615
ENSMUSG00000036634	Mag	965.087	324.414	1.72791	5.78657	2.48263e-07
ENSMUSG00000032845	Alpk2	8.93311	2.53959	1.72387	3.25251	0.00870957
ENSMUSG00000042367	Gjb3	23.0705	6.72439	1.72066	5.06038	9.41381e-06
ENSMUSG00000053368	Rxfp2	179.44	57.3652	1.68619	7.05586	1.20644e-10
ENSMUSG00000023078	Cxcl13	5.79447	1.65782	1.67709	3.0176	0.0166408
ENSMUSG00000078958	Atp6ap1l	16.5973	5.48305	1.6421	3.47407	0.00443744
ENSMUSG00000071112	Spx	105.746	33.7256	1.63779	8.48203	3.42746e-15
ENSMUSG00000029193	Cckar	32.098	10.0795	1.62543	5.41442	1.72778e-06
ENSMUSG00000026023	Cdk15	60.8993	20.0314	1.61991	8.97315	5.70016e-17
ENSMUSG00000051860	Samd7	21.1896	7.72909	1.60639	4.04847	0.00063934
ENSMUSG00000043013	Onecut1	33.9751	11.1391	1.60467	5.24579	3.94552e-06
ENSMUSG00000001076	C1ql4	15.4453	4.96665	1.60371	2.85961	0.0251984
ENSMUSG00000043448	Gjc2	52.723	17.393	1.60282	5.1876	5.21572e-06
ENSMUSG00000007594	Hapln4	290.65	96.7561	1.59248	9.01343	4.11344e-17
ENSMUSG00000070473	Cldn3	13.5489	4.65978	1.58872	3.2854	0.00788311
ENSMUSG00000031497	Tnfsf13b	35.586	11.5031	1.5815	5.02252	1.116e-05
ENSMUSG00000020734	Grin2c	150.51	50.327	1.57878	9.52811	4.57178e-19
ENSMUSG00000073530	Pappa2	59.391	19.8731	1.56686	5.48707	1.19366e-06
ENSMUSG00000020396	Nefh	2181.07	738.861	1.55944	12.4865	8.03799e-33
ENSMUSG00000050511	Oprd1	127.62	42.3595	1.55174	8.14732	4.7959e-14
ENSMUSG00000032908	Sgpp2	177.762	64.071	1.55147	4.45703	0.000131247
ENSMUSG00000003476	Crhr2	32.9631	11.2129	1.5447	4.78076	3.28842e-05
ENSMUSG00000039079	Trhr2	70.463	24.7087	1.53233	10.2115	6.76552e-22
ENSMUSG00000042096	Dao	6.38394	1.90628	1.53043	2.58424	0.0488803
ENSMUSG00000031425	Plp1	6195.75	2256.04	1.52726	7.62152	2.44331e-12
ENSMUSG00000109898	6330420H09Rik	11.3575	3.85821	1.52251	3.34497	0.00660544
ENSMUSG00000021647	Cartpt	93.7655	31.7822	1.51785	5.55706	8.34325e-07
ENSMUSG00000107060	Gm38901	5.94608	2.08174	1.50423	2.63299	0.043739
ENSMUSG00000017868	Sgk2	17.1203	6.37617	1.49747	3.73551	0.00194023
ENSMUSG00000030553	Pgpep1l	7.93669	2.54375	1.4972	3.02625	0.016237
ENSMUSG00000032769	Trpa1	29.3544	10.0279	1.49226	5.26707	3.58272e-06
ENSMUSG00000091557	Gm8584	7.57264	3.00708	1.49103	3.21723	0.00963483
ENSMUSG00000031163	Glod5	37.7609	13.4738	1.48998	5.90767	1.28618e-07
ENSMUSG00000097435	Gm26783	7.9836	2.5229	1.48691	3.09457	0.0134628
ENSMUSG00000051054	1700014D04Rik	8.86373	3.14288	1.47642	3.31066	0.00731528
ENSMUSG00000020992	4930512B01Rik	9.4538	3.19468	1.47245	2.65146	0.0419055
ENSMUSG00000107427	Gm43948	37.3125	13.5148	1.45499	4.82982	2.64302e-05
ENSMUSG00000036123	Slc9a3	30.7252	11.6622	1.45386	6.83553	5.24853e-10
ENSMUSG00000026452	Syt2	3167.11	1159.95	1.45073	13.3062	2.5045e-37
ENSMUSG00000031688	Pou4f2	683.508	258.059	1.44323	5.19081	5.13267e-06
ENSMUSG00000002500	Rpl3l	8.76772	2.9952	1.4202	2.99127	0.0178417
ENSMUSG00000051596	Otop1	8.40112	3.59325	1.41327	2.96523	0.0191468
ENSMUSG00000061259	Tmprss11d	11.4519	3.99367	1.39693	3.36655	0.00620184
ENSMUSG00000035456	Prdm8	71.0763	27.4931	1.39348	5.03666	1.04811e-05
ENSMUSG00000112441	AC122860.2	8.19681	2.92026	1.38865	3.02188	0.0164284
ENSMUSG00000102796	Gm37711	52.7756	20.6255	1.38319	7.21148	4.35337e-11
ENSMUSG00000041607	Mbp	12017.4	4780.19	1.38004	5.96793	9.26777e-08
ENSMUSG00000074277	Phldb3	11.2802	4.39461	1.37872	2.68987	0.0381331
ENSMUSG00000111895	CAAA01066804.1	5.84478	2.19562	1.37755	2.69159	0.0379672
ENSMUSG00000049511	Htr1b	764.026	294.405	1.37727	13.7181	1.31683e-39
ENSMUSG00000091705	H2-Q2	172.194	66.3584	1.37551	6.15256	3.26186e-08
ENSMUSG00000059898	Dsc3	33.4612	12.6751	1.37096	3.54989	0.00352889
ENSMUSG00000034112	Atp2c2	38.2336	14.4178	1.36294	5.65338	5.00497e-07
ENSMUSG00000039853	Trim14	16.7752	6.94135	1.36133	4.47555	0.000121619
ENSMUSG00000030669	Calca	96.6959	36.8976	1.35717	7.61461	2.56506e-12
ENSMUSG00000086564	Cd101	6.36251	2.76913	1.35117	3.08167	0.0139409
ENSMUSG00000097184	4632428C04Rik	14.9874	5.40747	1.34956	3.52667	0.00378193
ENSMUSG00000026418	Tnni1	12.5862	4.95228	1.34793	3.26916	0.00825397
ENSMUSG00000033082	Clec1a	109.549	42.4619	1.3461	8.56496	1.74197e-15
ENSMUSG00000028197	Col24a1	273.982	106.578	1.33895	6.98688	1.9297e-10
ENSMUSG00000030800	Prss8	19.3861	7.31635	1.33613	3.78868	0.00161203
ENSMUSG00000091230	Gm6970	21.751	9.13139	1.33053	4.83109	2.62881e-05
ENSMUSG00000028602	Tnfrsf8	138.718	56.8132	1.31989	3.81532	0.0014656
ENSMUSG00000111504	AC140409.3	6.13796	2.88537	1.31891	2.80067	0.0291856
ENSMUSG00000112169	CT009504.1	51.6096	20.9377	1.31617	5.81756	2.09667e-07
ENSMUSG00000101054	Gm18406	26.1707	10.8414	1.31568	4.80807	2.90803e-05
ENSMUSG00000037188	Grhl3	80.9851	32.0927	1.30593	6.57534	2.60015e-09
ENSMUSG00000104744	Gm18980	5.39646	2.71747	1.29285	2.5758	0.0498527
ENSMUSG00000078952	Lncenc1	107.968	44.5168	1.27562	5.65828	4.89545e-07
ENSMUSG00000091712	Sec14l5	10.9068	4.525	1.27511	3.37738	0.00599452
ENSMUSG00000028370	Pappa	196.062	83.8197	1.26401	10.3699	1.38591e-22
ENSMUSG00000097178	2310002F09Rik	42.1488	18.3374	1.26082	7.11545	8.19349e-11
ENSMUSG00000087040	Gm14033	11.2835	4.37183	1.25964	3.04693	0.0153759
ENSMUSG00000039878	Slc39a5	16.0589	6.8061	1.25316	3.1958	0.0102348
ENSMUSG00000041380	Htr2c	1406.74	604.96	1.24885	7.8528	4.46606e-13
ENSMUSG00000059456	Ptk2b	130.392	53.6829	1.24634	5.14369	6.39228e-06
ENSMUSG00000087075	A230065H16Rik	84.0021	35.2169	1.24102	4.94412	1.5869e-05
ENSMUSG00000022055	Nefl	12312.7	5231.63	1.23897	11.5234	7.44456e-28
ENSMUSG00000025432	Avil	66.5447	27.4348	1.23883	3.52723	0.00377748
ENSMUSG00000024256	Adcyap1	451.082	191.266	1.23832	3.45786	0.00467684
ENSMUSG00000030230	Plcz1	25.7948	10.0748	1.23661	3.94543	0.0009248
ENSMUSG00000020836	Coro6	521.009	217.04	1.23247	8.1147	6.19733e-14
ENSMUSG00000047641	Krt87	10.5114	4.39455	1.22859	3.35651	0.00638983
ENSMUSG00000043110	Lrrn4	49.2141	21.3723	1.22742	6.58024	2.52263e-09
ENSMUSG00000032291	Crabp1	169.791	71.7179	1.22558	6.53147	3.41505e-09
ENSMUSG00000029032	Arhgef16	174.225	74.0928	1.22416	5.51099	1.05145e-06
ENSMUSG00000025425	St8sia5	198.027	85.6373	1.22253	6.62864	1.91751e-09
ENSMUSG00000097806	Gm6556	63.8945	27.0012	1.21375	6.17663	2.84411e-08
ENSMUSG00000012819	Cdh23	477.617	204.695	1.21309	10.0209	4.32507e-21
ENSMUSG00000030337	Vamp1	4839.7	2087.25	1.21303	14.1018	9.248e-42
ENSMUSG00000002228	Ppm1j	35.4342	14.7628	1.20667	4.21047	0.000344716
ENSMUSG00000101299	Gm28175	30.5266	13.2617	1.20635	4.72283	4.22449e-05
ENSMUSG00000030607	Acan	181.036	78.8569	1.20575	9.60071	2.44048e-19
ENSMUSG00000037469	Acp7	54.8367	23.7775	1.2018	5.38736	1.95683e-06
ENSMUSG00000097441	Gm26633	16.7557	7.18512	1.20121	3.12374	0.0124438
ENSMUSG00000052013	Btla	22.9676	9.93608	1.19817	4.50882	0.000105975
ENSMUSG00000051617	Krt9	26.2748	12.0546	1.19156	4.71611	4.35047e-05
ENSMUSG00000074004	B3gnt6	15.1847	6.36465	1.18948	3.4347	0.00501553
ENSMUSG00000020891	Alox8	235.481	102.263	1.18916	6.16338	3.07264e-08
ENSMUSG00000084843	B230312C02Rik	48.6563	21.639	1.17379	5.49475	1.14449e-06
ENSMUSG00000097684	Gm26645	81.6891	34.8285	1.1735	5.98482	8.45342e-08
ENSMUSG00000069132	Nxph2	19.5049	8.08201	1.17075	3.78752	0.00161789
ENSMUSG00000010651	Acaa1b	29.4972	12.3559	1.16544	4.8808	2.10038e-05
ENSMUSG00000097638	Carlr	37.8968	16.5325	1.16151	5.65232	5.02799e-07
ENSMUSG00000036760	Kcnk9	488.332	224.858	1.15801	9.21968	6.76554e-18
ENSMUSG00000111169	AC160394.2	24.207	11.3885	1.15362	4.52293	9.95525e-05
ENSMUSG00000019890	Nts	167.047	75.5301	1.14981	3.70632	0.00213272
ENSMUSG00000022861	Dgkg	314.138	140.391	1.14909	9.37035	1.85168e-18
ENSMUSG00000027412	Lpin3	17.4349	7.8462	1.14903	3.24941	0.00878156
ENSMUSG00000074274	D930028M14Rik	58.3633	26.0833	1.14255	3.64114	0.00263897
ENSMUSG00000032034	Kcnj5	212.11	92.6	1.14247	6.4621	5.1955e-09
ENSMUSG00000107198	Gm19619	18.8455	8.56665	1.14193	3.51272	0.00394019
ENSMUSG00000032854	Ugt8a	614.831	290.313	1.14044	8.83061	1.90812e-16
ENSMUSG00000021708	Rasgrf2	3600.58	1661.4	1.13995	11.6139	2.80055e-28
ENSMUSG00000039942	Ptger4	65.4669	28.5272	1.13549	5.34357	2.45058e-06
ENSMUSG00000033595	Lgi3	1242.02	572.374	1.13467	8.72356	4.72471e-16
ENSMUSG00000097783	Gm26747	7.00721	3.10758	1.13345	2.651	0.0419401
ENSMUSG00000100147	1700047M11Rik	70.6425	31.6439	1.1314	5.00079	1.2319e-05
ENSMUSG00000098160	Gm26974	18.0617	8.34223	1.13139	4.11599	0.000497558
ENSMUSG00000043168	4930426D05Rik	12.8136	6.33464	1.12933	2.74719	0.033294
ENSMUSG00000078591	Hs3st4	1971.85	909.511	1.12843	14.7031	2.4617e-45
ENSMUSG00000053846	Lipg	74.6457	34.3196	1.12489	7.16888	5.72219e-11
ENSMUSG00000034384	Barhl2	650.71	307.066	1.12336	6.76256	8.41206e-10
ENSMUSG00000096257	Ccer2	69.1557	29.5436	1.12326	4.80653	2.92488e-05
ENSMUSG00000021098	4930447C04Rik	181.016	72.6998	1.12161	3.85369	0.00128219
ENSMUSG00000097325	Gm16897	8.97204	4.10719	1.11894	2.8373	0.0266483
ENSMUSG00000075324	Fign	321.459	154.502	1.1146	3.58059	0.00319455
ENSMUSG00000041482	Piezo2	541.011	253.329	1.10877	6.56591	2.75526e-09
ENSMUSG00000035041	Creb3l3	16.8096	8.23795	1.10352	3.69804	0.00219127
ENSMUSG00000033268	Duox1	24.5332	11.3456	1.10341	4.55556	8.71301e-05
ENSMUSG00000022112	Gpc5	664.546	308.389	1.09863	12.5794	2.6079e-33
ENSMUSG00000029337	Fgf5	9.84275	4.76671	1.0918	2.79953	0.0292467
ENSMUSG00000010803	Gabra1	2605.42	1220.84	1.09074	13.1313	2.17739e-36
ENSMUSG00000020566	Atp6v1c2	25.0593	13.1224	1.08789	4.32863	0.000220575
ENSMUSG00000086454	Platr14	20.6893	10.9834	1.08512	3.46143	0.00462322
ENSMUSG00000050296	Abca12	10.3847	4.99272	1.08431	2.85301	0.0255909
ENSMUSG00000025885	Myo5b	305.203	146.581	1.08343	6.8616	4.41701e-10
ENSMUSG00000019945	1700040L02Rik	62.6996	27.894	1.08317	3.49429	0.00417245
ENSMUSG00000029917	C130060K24Rik	29.3615	13.7845	1.08159	4.23115	0.000319908
ENSMUSG00000029765	Plxna4	3058.3	1458.75	1.07162	9.41298	1.28468e-18
ENSMUSG00000053117	E330013P04Rik	11.0116	5.6849	1.05941	2.83004	0.0271173
ENSMUSG00000099061	Gm28050	44.9703	20.7914	1.05029	4.82231	2.72615e-05
ENSMUSG00000040420	Cdh18	707.514	347.154	1.04634	11.6012	3.12136e-28
ENSMUSG00000086228	Ubap1l	325.137	156.863	1.03903	6.09248	4.59857e-08
ENSMUSG00000111092	AC114645.2	108.019	56.605	1.03556	2.79977	0.0292467
ENSMUSG00000103334	Gm29771	17.6908	7.95942	1.03185	3.5271	0.0037777
ENSMUSG00000041592	Sdk2	1586.57	774.811	1.03036	10.2873	3.1509e-22
ENSMUSG00000087230	Mroh3	24.4887	11.8965	1.02736	3.62303	0.0027981
ENSMUSG00000110390	Gm45869	28.843	14.3003	1.02269	3.80969	0.00149539
ENSMUSG00000070336	Fbxo47	13.3412	6.35678	1.0205	3.44489	0.00487141
ENSMUSG00000027895	Kcnc4	2576.39	1273.28	1.01982	8.63108	1.02898e-15
ENSMUSG00000058420	Syt17	1296.52	643.652	1.01975	4.87142	2.17666e-05
ENSMUSG00000042129	Rassf4	1571.2	782.274	1.01414	11.4637	1.33741e-27
ENSMUSG00000001665	Gstt3	65.3016	30.9987	1.01217	6.138	3.53086e-08
ENSMUSG00000025946	Pth2r	49.8262	24.6803	1.01096	4.58189	7.7822e-05
ENSMUSG00000094840	Muc3a	170.507	85.2744	1.00537	5.01434	1.15818e-05
ENSMUSG00000069581	Tspear	19.6311	10.3318	1.00425	2.81391	0.028269
ENSMUSG00000027208	Fgf7	30.332	15.8069	0.999678	3.5912	0.00310205
ENSMUSG00000028778	Hcrtr1	609.839	305.929	0.996451	9.2916	3.57243e-18
ENSMUSG00000047586	Nccrp1	56.2593	27.3871	0.996049	3.53829	0.00365064
ENSMUSG00000032323	Cyp11a1	70.7428	34.5556	0.994585	5.32341	2.71293e-06
ENSMUSG00000021613	Hapln1	250.098	128.285	0.992734	6.03533	6.39001e-08
ENSMUSG00000022101	Fgf17	35.53	17.937	0.990485	2.83895	0.0265502
ENSMUSG00000092509	Gm20394	49.3685	23.9421	0.989248	3.54588	0.0035682
ENSMUSG00000042655	Fam159b	24.6301	11.9851	0.987577	2.93021	0.0209847
ENSMUSG00000087575	Gm12976	17.0042	8.34652	0.983582	3.26659	0.00832287
ENSMUSG00000022594	Lynx1	6058.69	3047.36	0.980267	8.74815	3.8689e-16
ENSMUSG00000039728	Slc6a5	34.6297	17.7969	0.976412	2.85684	0.0253521
ENSMUSG00000058248	Kcnh1	500.592	257.47	0.972219	9.93664	9.60301e-21
ENSMUSG00000037996	Slc24a2	1938.51	983.421	0.972196	9.32107	2.77984e-18
ENSMUSG00000087480	Gm15910	17.2995	8.41424	0.971809	3.04177	0.0155746
ENSMUSG00000004328	Hif3a	199.807	97.0118	0.970664	4.48147	0.000118484
ENSMUSG00000048065	Cyb5r2	9.98994	5.24987	0.967539	2.60731	0.0462746
ENSMUSG00000043461	Sptssb	51.5815	25.6042	0.9643	5.42175	1.66078e-06
ENSMUSG00000022076	Klhl1	611.248	315.145	0.962899	9.46034	8.45856e-19
ENSMUSG00000104348	Gm37691	22.3547	11.4678	0.962627	3.10631	0.0130466
ENSMUSG00000045967	Gpr158	1491.48	761.051	0.962152	13.3674	1.24842e-37
ENSMUSG00000003309	Ap1m2	52.268	26.4998	0.960521	4.43145	0.000145079
ENSMUSG00000035486	Plk5	251.005	127.959	0.952781	8.99543	4.70136e-17
ENSMUSG00000020193	Zpbp	164.785	83.8604	0.94959	6.70231	1.21261e-09
ENSMUSG00000017400	Stac2	890.105	462.637	0.93995	10.0563	3.07524e-21
ENSMUSG00000034488	Edil3	1995.29	1041.17	0.938952	8.04208	1.0826e-13
ENSMUSG00000032417	Rwdd2a	729.971	376.967	0.937516	8.51155	2.69985e-15
ENSMUSG00000073680	Tmem88b	184.155	94.8286	0.936424	6.07527	5.06762e-08
ENSMUSG00000046719	Nxph3	468.267	238.362	0.928959	6.28368	1.51868e-08
ENSMUSG00000048458	Fam212b	810.391	425.404	0.927313	7.70201	1.33139e-12
ENSMUSG00000018166	Erbb3	61.9525	32.546	0.927311	5.14094	6.46333e-06
ENSMUSG00000034683	Ppp1r1c	69.1629	35.4251	0.927164	3.83886	0.00134947
ENSMUSG00000037259	Dzank1	8387.81	4430.83	0.918479	13.349	1.49868e-37
ENSMUSG00000027318	Adam33	51.9872	27.6891	0.916488	3.05934	0.0148618
ENSMUSG00000040666	Sh3bgr	48.4461	25.9561	0.915081	3.82137	0.00143165
ENSMUSG00000106515	Gm30382	17.8466	9.68789	0.906593	3.03697	0.0157769
ENSMUSG00000111118	AC151730.1	24.4658	12.9516	0.902571	3.71468	0.00207604
ENSMUSG00000033579	Fa2h	255.58	145.272	0.902382	5.23235	4.21663e-06
ENSMUSG00000026202	Tuba4a	4360.37	2328.08	0.901923	8.42824	5.31135e-15
ENSMUSG00000043659	Npsr1	43.1391	22.3729	0.899586	3.19061	0.0103824
ENSMUSG00000097268	Gm26805	27.0544	15.4114	0.89636	3.70809	0.00212321
ENSMUSG00000006342	Susd2	768.377	414.643	0.891951	10.5981	1.32085e-23
ENSMUSG00000034107	Ano7	46.0111	25.1851	0.891576	4.17131	0.000402841
ENSMUSG00000098129	Gm27040	19.5994	10.7413	0.890989	3.11844	0.0126212
ENSMUSG00000078161	Erich3	531.532	286.656	0.890511	6.88862	3.69027e-10
ENSMUSG00000044320	1700001O22Rik	24.9565	12.9166	0.890201	3.19312	0.010315
ENSMUSG00000032322	Pstpip1	12.5279	7.1694	0.884451	2.65566	0.0414745
ENSMUSG00000060402	Chst8	158.11	84.3049	0.884449	2.60223	0.046799
ENSMUSG00000070687	Htr1d	164.332	90.3455	0.881518	6.63801	1.8098e-09
ENSMUSG00000072723	Gm10044	14.8266	7.88421	0.877	2.71551	0.0358675
ENSMUSG00000026414	Tnnt2	19.7031	10.8067	0.875394	2.84951	0.0258136
ENSMUSG00000027765	P2ry1	127.462	68.5216	0.875223	5.95461	9.93987e-08
ENSMUSG00000106056	4930500L23Rik	14.4726	7.70004	0.874342	2.73175	0.0345877
ENSMUSG00000011263	Exoc3l2	41.0444	22.1637	0.872234	4.85934	2.30023e-05
ENSMUSG00000022429	Dmc1	47.338	26.0934	0.869337	3.2361	0.00912227
ENSMUSG00000002007	Srpk3	86.245	46.5172	0.868897	4.15074	0.000435018
ENSMUSG00000031932	Gpr83	186.844	104.34	0.867217	5.80701	2.22918e-07
ENSMUSG00000047976	Kcna1	172.402	96.8466	0.866783	4.95892	1.48609e-05
ENSMUSG00000035407	Kank4	295.177	161.634	0.866682	8.16684	4.13388e-14
ENSMUSG00000020067	Mypn	24.4876	13.4158	0.863141	2.89676	0.022835
ENSMUSG00000086213	A330040F15Rik	11.3449	6.4535	0.862727	2.68349	0.0387551
ENSMUSG00000027520	Zdbf2	1633.02	938.671	0.86121	3.90829	0.00105556
ENSMUSG00000078640	Gm11627	37.8892	21.1988	0.860968	2.78713	0.0301316
ENSMUSG00000112117	RMST_1	330.051	174.429	0.857894	4.57007	8.19949e-05
ENSMUSG00000039179	Tekt5	515.959	284.265	0.857599	7.20554	4.51186e-11
ENSMUSG00000108367	Gm4881	92.8295	51.7755	0.856326	3.38081	0.00593232
ENSMUSG00000024887	Asah2	220.182	123.459	0.854152	8.62166	1.10789e-15
ENSMUSG00000010021	Kif19a	142.39	78.9381	0.852925	3.51929	0.00386451
ENSMUSG00000040258	Nxph4	325.027	180.27	0.852568	4.52506	9.87154e-05
ENSMUSG00000010080	Epn3	48.0423	27.179	0.852304	3.1044	0.0131219
ENSMUSG00000048070	Pirt	54.1885	28.95	0.849863	4.11084	0.00050748
ENSMUSG00000026640	Plxna2	2312.1	1294.02	0.849316	9.39642	1.48406e-18
ENSMUSG00000026347	Tmem163	1852.74	1029.76	0.847746	8.94144	7.30939e-17
ENSMUSG00000015970	Chdh	72.3429	40.2293	0.845746	5.24726	3.92409e-06
ENSMUSG00000005716	Pvalb	27.4188	14.8948	0.844174	2.60515	0.0464842
ENSMUSG00000030302	Atp2b2	7835.92	4352.58	0.843754	11.153	3.45901e-26
ENSMUSG00000017167	Cntnap1	2705.17	1509.23	0.841681	8.37409	8.1753e-15
ENSMUSG00000036098	Myrf	793.56	456.885	0.837915	6.19858	2.51287e-08
ENSMUSG00000044505	Lingo4	78.9635	44.7799	0.836719	3.88915	0.00112909
ENSMUSG00000038963	Slco4a1	77.4566	43.071	0.835959	3.85398	0.00128208
ENSMUSG00000054083	Capn12	19.4808	10.814	0.835521	2.75983	0.0323101
ENSMUSG00000032356	Rasgrf1	2679.65	1500.81	0.834705	9.02302	3.80809e-17
ENSMUSG00000028172	Tacr3	276.024	152.47	0.834572	6.31149	1.27808e-08
ENSMUSG00000040164	Kcns1	145.156	79.8655	0.830525	5.30318	2.99567e-06
ENSMUSG00000030500	Slc17a6	7914.08	4501.68	0.830287	4.1565	0.000426157
ENSMUSG00000044933	Sstr3	92.9218	50.2714	0.828971	3.83691	0.00135874
ENSMUSG00000022602	Arc	167.968	92.0593	0.82612	6.34869	1.02564e-08
ENSMUSG00000024164	C3	85.1083	47.708	0.82592	4.24523	0.000302865
ENSMUSG00000031665	Sall1	860.79	498.512	0.825482	6.86238	4.40728e-10
ENSMUSG00000025927	Tfap2b	6634.02	3769.95	0.824973	5.78861	2.45737e-07
ENSMUSG00000061702	Tmem91	1651.71	928.725	0.824237	9.39184	1.52979e-18
ENSMUSG00000098979	Gm27544	49.8313	24.5367	0.822701	2.74074	0.0338417
ENSMUSG00000038760	Trhr	46.2968	25.6268	0.817925	2.75427	0.0327183
ENSMUSG00000110077	Gm45632	35.624	21.319	0.815935	2.80236	0.0290847
ENSMUSG00000027254	Map1a	28038	15974.5	0.812079	8.5937	1.36782e-15
ENSMUSG00000026824	Kcnj3	724.778	415.906	0.811155	9.79828	3.6318e-20
ENSMUSG00000087341	0610040F04Rik	10.9455	6.43954	0.811091	2.63716	0.0433393
ENSMUSG00000097233	Gm17552	15.4805	8.46987	0.810042	2.76	0.0323024
ENSMUSG00000020953	Coch	371.977	211.761	0.809768	5.95164	1.00642e-07
ENSMUSG00000108084	Gm7932	18.4207	9.5574	0.808957	2.92374	0.0213134
ENSMUSG00000026437	Cdk18	344.513	198.197	0.807147	6.70728	1.18256e-09
ENSMUSG00000026765	Lypd6b	1205.64	680.34	0.806963	8.26002	2.00685e-14
ENSMUSG00000102215	Gm2464	53.6325	29.8244	0.806033	3.4822	0.00432561
ENSMUSG00000055027	Smyd1	137.16	78.7479	0.805789	3.52846	0.00376164
ENSMUSG00000028555	Ttc39a	147.355	85.253	0.803128	7.1027	8.85622e-11
ENSMUSG00000003418	St8sia6	200.007	116.248	0.802508	8.28854	1.60182e-14
ENSMUSG00000021313	Ryr2	2502.45	1486.11	0.801413	6.58225	2.50216e-09
ENSMUSG00000036834	Plch1	1054.85	592.681	0.798258	7.27414	2.84311e-11
ENSMUSG00000025370	Cdh9	188.578	111.557	0.797881	5.4756	1.26435e-06
ENSMUSG00000028813	CK137956	111.443	64.5263	0.797191	5.59414	6.85714e-07
ENSMUSG00000097604	Gm17322	147.14	84.7824	0.796429	7.04376	1.29809e-10
ENSMUSG00000055048	Gm9962	23.194	12.4544	0.793649	3.41994	0.00526013
ENSMUSG00000020990	Cdkl1	505.133	291.924	0.793319	8.95862	6.43936e-17
ENSMUSG00000078521	Aunip	20.9759	11.3934	0.79116	3.18557	0.0105225
ENSMUSG00000056306	Sertm1	393.312	227.067	0.789979	6.28112	1.53329e-08
ENSMUSG00000030866	Ern2	34.1833	20.7271	0.788399	2.73519	0.034313
ENSMUSG00000003872	Lin7b	395.824	225.215	0.785897	6.51758	3.73706e-09
ENSMUSG00000066438	Plekhd1	548.688	319.437	0.78535	7.89215	3.33387e-13
ENSMUSG00000045284	Dcaf12l1	621.111	359.589	0.783246	7.10602	8.70867e-11
ENSMUSG00000109095	Gm44799	18.0435	9.78287	0.780775	2.83582	0.0267407
ENSMUSG00000086606	Gm13205	187.431	107.505	0.780549	4.44716	0.000136562
ENSMUSG00000018387	Shroom1	140.423	80.6718	0.779928	4.97312	1.3929e-05
ENSMUSG00000057967	Fgf18	84.0021	47.1747	0.775061	4.56089	8.52327e-05
ENSMUSG00000021010	Npas3	1399.37	826.769	0.77487	7.70333	1.33095e-12
ENSMUSG00000075555	Gm10863	14.785	8.6313	0.773489	2.68225	0.0388563
ENSMUSG00000031842	Pde4c	34.6555	22.0865	0.770841	2.86082	0.0251479
ENSMUSG00000047180	Neurl3	27.4559	15.1475	0.768635	2.79908	0.0292795
ENSMUSG00000034684	Sema3f	1003.26	588.147	0.7678	9.16263	1.09988e-17
ENSMUSG00000068794	Col28a1	67.6059	40.2175	0.767033	3.46458	0.00457915
ENSMUSG00000035513	Ntng2	993.812	585.185	0.764994	6.58114	2.51409e-09
ENSMUSG00000035566	Pcdh17	3587.61	2117.49	0.762841	6.59215	2.35822e-09
ENSMUSG00000087437	Gm13112	115.906	68.8385	0.760473	4.28323	0.000261191
ENSMUSG00000035435	Abca17	96.2659	56.9298	0.754534	4.35556	0.000199085
ENSMUSG00000029602	Rasal1	518.46	306.529	0.753758	5.25763	3.74734e-06
ENSMUSG00000087466	A330041J22Rik	36.4638	20.8836	0.753199	3.43637	0.00498689
ENSMUSG00000024423	Impact	3751.28	2227.74	0.74907	10.9716	2.43074e-25
ENSMUSG00000032807	Alox12b	33.4542	19.4036	0.746414	2.99795	0.0175454
ENSMUSG00000044816	D630023F18Rik	155.394	93.6623	0.744783	5.44264	1.4962e-06
ENSMUSG00000005950	P2rx5	31.5961	19.7242	0.743261	3.89655	0.00110186
ENSMUSG00000041794	Myrip	911.775	544.885	0.741986	8.61937	1.1209e-15
ENSMUSG00000053465	Hs6st3	160.589	96.2262	0.741611	4.28878	0.00025584
ENSMUSG00000021278	Amn	224.113	131.769	0.740871	3.58987	0.00311498
ENSMUSG00000039057	Myo16	3187.1	1904.2	0.740766	9.51758	4.98801e-19
ENSMUSG00000059852	Kcng2	39.5088	23.1405	0.740147	2.7669	0.0317394
ENSMUSG00000052981	Ube2ql1	2909.2	1738.84	0.739557	9.10396	1.85113e-17
ENSMUSG00000033826	Dnah8	73.6917	44.5143	0.738364	4.67258	5.24504e-05
ENSMUSG00000064329	Scn1a	2185.53	1330.3	0.738071	7.21746	4.18284e-11
ENSMUSG00000030317	Timp4	744.369	468.009	0.737795	5.00431	1.2122e-05
ENSMUSG00000052353	Cemip	880.725	532.416	0.737117	8.01129	1.37444e-13
ENSMUSG00000038403	Hfe2	40.5297	24.4368	0.736202	4.5291	9.72466e-05
ENSMUSG00000038173	Enpp6	596.07	372.259	0.73274	5.04643	1.00263e-05
ENSMUSG00000067594	Krt77	35.9699	22.3581	0.732647	3.17671	0.0107708
ENSMUSG00000046182	Gsg1l	3007.64	1813	0.731847	7.17218	5.60732e-11
ENSMUSG00000054910	4931415C17Rik	52.8186	31.2543	0.730475	4.71858	4.30958e-05
ENSMUSG00000040118	Cacna2d1	4706.04	2955.65	0.729708	3.25565	0.00862717
ENSMUSG00000031385	Plxnb3	759.334	470.386	0.728575	5.22442	4.3848e-06
ENSMUSG00000000308	Ckmt1	3124.02	1871.58	0.726622	7.77857	7.67255e-13
ENSMUSG00000050211	Pla2g4e	611.274	375.168	0.726153	8.83579	1.83869e-16
ENSMUSG00000063506	Arhgap22	108.784	65.462	0.725402	4.45219	0.000133714
ENSMUSG00000059003	Grin2a	748.185	462.286	0.724824	7.7496	9.54261e-13
ENSMUSG00000041773	Enc1	9084.96	5502.41	0.723263	8.39026	7.17877e-15
ENSMUSG00000019737	Syne4	150.279	90.4849	0.721547	5.60124	6.62307e-07
ENSMUSG00000037579	Kcnh3	120.71	72.2166	0.720802	5.97615	8.86327e-08
ENSMUSG00000021696	Elovl7	158.717	97.5294	0.720609	6.28441	1.515e-08
ENSMUSG00000111837	AC164612.2	55.6223	33.4099	0.719336	3.14896	0.0116087
ENSMUSG00000040140	Tdrd6	131.877	81.4266	0.718417	5.74488	3.10435e-07
ENSMUSG00000025359	Pmel	82.0487	51.6138	0.717277	3.61988	0.00282563
ENSMUSG00000070366	Plpp4	333.158	202.562	0.713803	5.19997	4.9164e-06
ENSMUSG00000075270	Pde11a	43.0553	27.03	0.713161	2.61419	0.045608
ENSMUSG00000047606	Ankrd34c	151.299	92.6554	0.712838	4.92686	1.7158e-05
ENSMUSG00000059991	Nptx2	1500.57	919.389	0.712802	3.55584	0.00346407
ENSMUSG00000019986	Ahi1	11668.2	7240.82	0.711162	8.36779	8.49996e-15
ENSMUSG00000027344	Fsip1	42.0605	27.2276	0.709508	2.67286	0.0397924
ENSMUSG00000037984	Neurod6	119.934	74.6642	0.709317	5.72649	3.40273e-07
ENSMUSG00000097381	A230087F16Rik	31.6959	20.0472	0.708146	3.119	0.0126015
ENSMUSG00000020704	Asic2	2037.66	1242.81	0.707736	7.25927	3.13531e-11
ENSMUSG00000090069	E430024P14Rik	64.0796	39.1801	0.705294	3.73459	0.00194442
ENSMUSG00000034098	Fstl5	1684.41	1050	0.704593	5.78631	2.48263e-07
ENSMUSG00000054702	Ap1s3	33.9072	19.8768	0.703978	3.34245	0.00665505
ENSMUSG00000038932	Tcfl5	99.9548	61.3077	0.703035	3.9418	0.00093557
ENSMUSG00000027297	Ltk	238.221	144.724	0.702557	4.6808	5.07933e-05
ENSMUSG00000024647	Cbln2	2087.09	1284.46	0.701802	5.02464	1.10492e-05
ENSMUSG00000026430	Rassf5	653.22	402.75	0.701191	11.4558	1.4169e-27
ENSMUSG00000097623	B230323A14Rik	243.096	149.809	0.69858	3.29675	0.00763333
ENSMUSG00000006930	Hap1	20828.2	12832.6	0.697655	8.06572	9.09087e-14
ENSMUSG00000057777	Mab21l2	987.767	601.654	0.690729	2.77826	0.030837
ENSMUSG00000003341	Atp8b3	42.5847	26.9971	0.690349	3.21759	0.0096264
ENSMUSG00000054196	Cthrc1	291.065	178.629	0.688048	5.30571	2.95829e-06
ENSMUSG00000022321	Cdh10	1150.43	712.067	0.686971	11.332	5.35361e-27
ENSMUSG00000024479	Mal2	1036.62	642.567	0.686537	5.68246	4.32037e-07
ENSMUSG00000037759	Ptger2	40.8386	23.4986	0.686126	3.89984	0.00108834
ENSMUSG00000037010	Apln	311.721	193.736	0.685948	5.23039	4.25085e-06
ENSMUSG00000047415	Gpr68	409.375	252.586	0.683943	6.60587	2.18717e-09
ENSMUSG00000024957	Kcnk4	105.192	63.246	0.682317	4.99518	1.26415e-05
ENSMUSG00000002190	Clgn	792.719	499.293	0.682112	10.8772	6.57185e-25
ENSMUSG00000033788	Dysf	170.636	108.954	0.681996	4.6643	5.44616e-05
ENSMUSG00000045573	Penk	365.013	229.829	0.67862	2.59232	0.0479512
ENSMUSG00000029335	Bmp3	155.625	97.7608	0.671218	4.53662	9.41514e-05
ENSMUSG00000068323	Slc4a5	31.5007	20.1697	0.66885	3.03744	0.0157583
ENSMUSG00000021032	Ngb	173.602	107.27	0.667318	3.23487	0.00915792
ENSMUSG00000097527	1700112J16Rik	29.5428	19.3287	0.666868	2.79689	0.0294196
ENSMUSG00000052563	D930048N14Rik	113.607	71.171	0.66542	4.38675	0.000175881
ENSMUSG00000071369	Map3k5	375.834	239.875	0.662328	7.9483	2.22226e-13
ENSMUSG00000009394	Syn2	6463.92	4075.34	0.658787	6.3684	9.15173e-09
ENSMUSG00000038048	Cntnap5c	145.149	101.671	0.65814	2.8189	0.027914
ENSMUSG00000055415	Atp10b	145.407	94.1852	0.657941	4.32899	0.000220378
ENSMUSG00000000263	Glra1	96.8069	64.9454	0.657353	2.93084	0.0209489
ENSMUSG00000057315	Arhgap24	980.025	611.13	0.657113	5.66856	4.64793e-07
ENSMUSG00000060985	Tdrd5	75.1794	48.4767	0.65661	3.52961	0.00375042
ENSMUSG00000031026	Trim66	1060.56	673.969	0.656102	6.50821	3.93637e-09
ENSMUSG00000032503	Arpp21	2564.55	1627.72	0.656066	6.96591	2.23247e-10
ENSMUSG00000042514	Klhl14	72.0358	45.0692	0.655018	2.96681	0.019067
ENSMUSG00000021318	Gli3	488.214	308.838	0.651545	6.32191	1.1976e-08
ENSMUSG00000034891	Sncb	6190.41	3906.77	0.651323	5.53831	9.20293e-07
ENSMUSG00000081845	Prkaca-ps1	39.3417	24.9003	0.650743	3.50456	0.00404137
ENSMUSG00000046500	Fam19a4	98.07	63.4488	0.650189	2.65571	0.0414745
ENSMUSG00000047986	Palm3	207.489	131.559	0.649302	5.01862	1.13516e-05
ENSMUSG00000049493	Pls1	57.4341	35.1567	0.648328	3.62779	0.002754
ENSMUSG00000040838	Gm11639	23.4962	16.5985	0.648134	2.87725	0.0241189
ENSMUSG00000076441	Ass1	104.519	66.353	0.647082	2.86001	0.0251888
ENSMUSG00000064023	Klk8	98.0234	61.9402	0.647061	4.15113	0.000434568
ENSMUSG00000007653	Gabrb2	1935.86	1261.86	0.646099	5.74365	3.10833e-07
ENSMUSG00000039058	Ak5	1021.24	658.694	0.644015	7.04776	1.27016e-10
ENSMUSG00000021057	Akap5	1563.73	1014.28	0.641964	8.73239	4.40861e-16
ENSMUSG00000069072	Slc7a14	2284.73	1477.51	0.641225	7.96947	1.89514e-13
ENSMUSG00000085980	Gm12408	27.2068	16.7293	0.640845	2.80081	0.0291809
ENSMUSG00000052415	Tchh	108.701	69.6242	0.639402	3.69043	0.00224536
ENSMUSG00000044067	Gpr22	388.781	250.106	0.638908	4.69379	4.8141e-05
ENSMUSG00000028487	Bnc2	302.598	239.764	0.638872	3.20959	0.00984309
ENSMUSG00000061462	Obscn	117.499	77.7797	0.638687	4.27994	0.000264328
ENSMUSG00000085658	Gm15704	36.6201	23.6811	0.638525	3.11582	0.012712
ENSMUSG00000033249	Hsf4	31.7437	20.3198	0.638428	2.73485	0.0343301
ENSMUSG00000060780	Lrrtm1	1066.2	675.425	0.637154	5.44906	1.44734e-06
ENSMUSG00000029352	Crybb3	21.049	13.8387	0.63192	2.72725	0.0349574
ENSMUSG00000017718	Afmid	46.4253	29.2903	0.628928	3.5112	0.00395773
ENSMUSG00000029516	Cit	2658.96	1721.9	0.627879	8.30769	1.39258e-14
ENSMUSG00000061086	Myl4	57.6862	37.1988	0.627142	3.29341	0.00770318
ENSMUSG00000027386	Fbln7	130.458	82.5591	0.626688	4.75987	3.60367e-05
ENSMUSG00000034993	Vat1	4428.53	2867.66	0.626184	4.69561	4.78003e-05
ENSMUSG00000028865	Cd164l2	85.0895	54.2046	0.625617	3.2449	0.0088849
ENSMUSG00000093536	Smim17	445.75	289.388	0.624588	5.86835	1.5859e-07
ENSMUSG00000027577	Chrna4	2924.58	1900.06	0.622364	6.63834	1.8098e-09
ENSMUSG00000024330	Col11a2	1809.06	1155.04	0.620167	4.44882	0.000135727
ENSMUSG00000028337	Coro2a	835.867	542.039	0.617484	7.48418	6.45028e-12
ENSMUSG00000050967	Creg2	1597.07	1045.34	0.617478	7.95491	2.11919e-13
ENSMUSG00000030898	Cckbr	231.018	149.335	0.617176	5.39349	1.89639e-06
ENSMUSG00000031376	Atp2b3	1739.96	1137.53	0.616499	6.59617	2.30946e-09
ENSMUSG00000054850	Smim10l2a	1104.36	717.774	0.61507	8.43917	4.87427e-15
ENSMUSG00000043289	Mei4	40.7323	25.7436	0.613753	3.35056	0.00651025
ENSMUSG00000079465	Col4a3	37.1316	25.4739	0.613409	2.94916	0.0199494
ENSMUSG00000050896	Rtn4rl2	100.208	64.0025	0.613285	2.64811	0.0422343
ENSMUSG00000113309	AC173210.2	74.9459	45.9554	0.612829	3.81383	0.0014737
ENSMUSG00000040811	Eml2	4233.71	2757.73	0.612142	6.11383	4.07407e-08
ENSMUSG00000003354	Ccdc65	163.923	105.088	0.611732	3.24745	0.00883604
ENSMUSG00000028434	Epb41l4b	1328.68	868.769	0.611608	6.59185	2.35822e-09
ENSMUSG00000074652	Myh7b	83.7691	52.8719	0.611331	4.93477	1.65963e-05
ENSMUSG00000023192	Grm2	727.271	481.683	0.611009	2.61225	0.0458087
ENSMUSG00000024798	Htr7	485.039	312.929	0.610644	4.08749	0.000554729
ENSMUSG00000034997	Htr2a	183.928	119.077	0.608808	4.00224	0.000753188
ENSMUSG00000050963	Kcns2	618.926	404.164	0.607918	5.65669	4.93172e-07
ENSMUSG00000030491	Tdrd12	34.8521	23.1689	0.607453	2.97765	0.0184874
ENSMUSG00000060988	Galnt13	719.247	474.253	0.606125	5.69826	3.96429e-07
ENSMUSG00000042817	Flt3	243.752	162.936	0.605209	5.25301	3.82286e-06
ENSMUSG00000048834	Vstm2a	2168.39	1433.55	0.601794	5.43174	1.57925e-06
ENSMUSG00000068696	Gpr88	90.8677	60.225	0.601787	3.44277	0.0048989
ENSMUSG00000046159	Chrm3	1018.65	675.715	0.600895	7.12601	7.70227e-11
ENSMUSG00000042846	Lrrtm3	986.316	654.904	0.598708	12.0111	2.58728e-30
ENSMUSG00000046687	Gm5424	201.96	133.261	0.597946	3.31629	0.00718942
ENSMUSG00000027489	Necab3	327.105	216.287	0.597518	3.99741	0.000763858
ENSMUSG00000045648	Vwc2l	451.945	302.367	0.596781	6.93114	2.79879e-10
ENSMUSG00000031383	Dusp9	48.5691	32.8354	0.596689	3.2288	0.0093174
ENSMUSG00000015202	Cnksr3	189.394	126.293	0.596663	4.28701	0.000257329
ENSMUSG00000008489	Elavl2	2043.04	1359.44	0.595531	6.3283	1.15172e-08
ENSMUSG00000073433	Arhgdig	1977.65	1301.68	0.595342	6.74548	9.40527e-10
ENSMUSG00000021534	1700001L19Rik	269.399	180.479	0.593759	4.97714	1.36719e-05
ENSMUSG00000050623	Catsperz	43.1478	29.5482	0.593466	3.25893	0.00853779
ENSMUSG00000027820	Mme	188.034	124.948	0.59288	3.44104	0.00491817
ENSMUSG00000086600	C030005K06Rik	195.507	125.653	0.592431	3.85963	0.00125684
ENSMUSG00000029330	Cds1	971.183	642.791	0.590196	6.4567	5.35827e-09
ENSMUSG00000068748	Ptprz1	44306.8	28906.8	0.589734	7.71992	1.1805e-12
ENSMUSG00000034282	Evpl	201.944	132.077	0.589014	5.06073	9.41381e-06
ENSMUSG00000026442	Nfasc	7976.07	5314.63	0.588574	6.03984	6.23908e-08
ENSMUSG00000005268	Prlr	94.2098	64.365	0.588475	3.43845	0.004955
ENSMUSG00000028977	Casz1	110.84	71.9524	0.58838	3.2182	0.00961315
ENSMUSG00000057615	Ldoc1	67.747	45.1083	0.587371	2.68652	0.0384558
ENSMUSG00000086596	Susd5	208.626	137.961	0.585347	5.76239	2.84197e-07
ENSMUSG00000038257	Glra3	553.91	377.19	0.5838	4.16193	0.000417258
ENSMUSG00000021047	Nova1	5971.81	3997.7	0.583136	6.9077	3.25864e-10
ENSMUSG00000085282	Gm15663	256.487	169.645	0.580239	6.485	4.56892e-09
ENSMUSG00000108723	Gm44837	30.8864	20.9527	0.577411	3.05031	0.0152449
ENSMUSG00000024420	Zfp521	1646.42	1105.56	0.577232	5.97771	8.81316e-08
ENSMUSG00000057060	Slc35f3	320.599	216.148	0.576271	7.04654	1.27686e-10
ENSMUSG00000055430	Nap1l5	7384.74	4974.74	0.575869	6.08484	4.80339e-08
ENSMUSG00000013539	Tango2	1216.58	816.06	0.575566	8.23607	2.40228e-14
ENSMUSG00000046613	Vwa5b2	2909.04	1896.1	0.575272	4.60758	6.99845e-05
ENSMUSG00000039114	Nrn1	2703.98	1849.58	0.575181	4.43484	0.000143037
ENSMUSG00000026688	Mgst3	1746.83	1181.45	0.574996	4.87067	2.18282e-05
ENSMUSG00000035131	Brinp3	1325.59	890.575	0.574632	6.00964	7.38553e-08
ENSMUSG00000051098	Mblac2	1120.76	757.26	0.574202	5.7512	3.02122e-07
ENSMUSG00000037419	Endod1	2397.65	1604.53	0.574058	7.64599	2.04064e-12
ENSMUSG00000086296	D030055H07Rik	67.1201	47.0425	0.571647	3.74164	0.00189972
ENSMUSG00000053297	AI854703	1254.88	840.064	0.571609	7.11417	8.23972e-11
ENSMUSG00000003283	Hck	404.896	270.887	0.571294	4.60462	7.08027e-05
ENSMUSG00000048899	Rimkla	1446.92	972.332	0.570819	7.80287	6.50019e-13
ENSMUSG00000027270	Lamp5	84.6305	58.7569	0.570536	3.57759	0.00322064
ENSMUSG00000029245	Epha5	2920.1	1951.86	0.570505	4.24472	0.000303237
ENSMUSG00000071679	Zcchc16	95.4448	63.22	0.570192	4.46971	0.000124692
ENSMUSG00000000632	Sez6	4224.1	2843.59	0.57002	9.26032	4.68055e-18
ENSMUSG00000036502	Tmem255a	861.139	580.894	0.567548	4.95239	1.52883e-05
ENSMUSG00000024186	Rgs11	844.368	550.008	0.567108	4.12438	0.000481649
ENSMUSG00000074575	Kcng1	214.475	143.995	0.566579	5.46561	1.32997e-06
ENSMUSG00000061758	Akr1b10	266.917	179.091	0.565573	4.87246	2.16734e-05
ENSMUSG00000019876	Pkib	60.6099	40.4647	0.565076	2.84242	0.026332
ENSMUSG00000030554	Synm	784.016	530.046	0.564955	5.74675	3.09122e-07
ENSMUSG00000038704	Aspdh	108.666	68.3847	0.562869	3.64673	0.00259106
ENSMUSG00000061603	Akap6	6508.43	4435.73	0.561899	6.93385	2.76425e-10
ENSMUSG00000049721	Gal3st1	375.455	255.013	0.56147	4.40066	0.000165734
ENSMUSG00000029154	Cwh43	27.8585	19.6559	0.559833	2.68128	0.0389492
ENSMUSG00000024511	Rab27b	941.628	646.691	0.559246	4.88478	2.06456e-05
ENSMUSG00000038112	AW551984	7203.27	4934.49	0.559194	5.2551	3.79429e-06
ENSMUSG00000037962	Rflna	73.3544	48.7296	0.557643	3.0436	0.0155215
ENSMUSG00000044519	Zfp488	306.807	211.511	0.556604	4.19391	0.000368149
ENSMUSG00000042182	Bend6	3768.05	2558.02	0.556143	7.79848	6.69451e-13
ENSMUSG00000021587	Pcsk1	249.526	174.401	0.555764	3.2363	0.00912227
ENSMUSG00000085998	AW822252	72.8652	54.338	0.555131	2.68217	0.0388563
ENSMUSG00000038630	Zkscan16	430.228	307.56	0.552739	4.11259	0.000504293
ENSMUSG00000030110	Ret	747.387	508.904	0.551992	5.45163	1.4286e-06
ENSMUSG00000055567	Unc80	2668.77	1859.34	0.551176	4.88645	2.04917e-05
ENSMUSG00000044014	Npy5r	45.8042	31.8577	0.54975	2.91744	0.0216752
ENSMUSG00000060240	Cend1	5431.07	3685.15	0.54957	5.23301	4.20692e-06
ENSMUSG00000040907	Atp1a3	60133	41502.8	0.549431	5.54928	8.70961e-07
ENSMUSG00000041565	L3mbtl4	67.6199	50.1038	0.549148	3.82725	0.00140093
ENSMUSG00000033386	Frrs1	135.624	92.67	0.548641	3.23065	0.00926275
ENSMUSG00000006711	D130043K22Rik	656.689	461.56	0.548126	5.89591	1.37605e-07
ENSMUSG00000029436	Mmp17	1389.72	930.604	0.547931	4.10091	0.000526032
ENSMUSG00000026179	Pnkd	2885.29	1974.66	0.547676	7.23145	3.80381e-11
ENSMUSG00000038764	Ptpn3	194.44	132.95	0.546928	3.60664	0.0029427
ENSMUSG00000029095	Ablim2	1489.71	1024.17	0.54555	7.70935	1.276e-12
ENSMUSG00000034245	Hdac11	5839.39	3962.92	0.544478	6.53367	3.37419e-09
ENSMUSG00000068263	Efcc1	140.25	99.3779	0.542994	4.76881	3.46675e-05
ENSMUSG00000085873	Ttc39aos1	81.8636	55.6791	0.542065	3.44039	0.00492799
ENSMUSG00000051107	Gm15440	375.014	255.414	0.541755	5.88644	1.43604e-07
ENSMUSG00000038195	Rilp	75.9439	51.9881	0.541097	3.88253	0.00115834
ENSMUSG00000052026	Slc6a7	3524.44	2423.95	0.540599	6.80797	6.298e-10
ENSMUSG00000030657	Xylt1	1744.09	1200.12	0.5405	5.25172	3.84478e-06
ENSMUSG00000031196	F8	58.2747	40.6546	0.540245	3.24655	0.00885362
ENSMUSG00000031775	Pllp	524.82	369.691	0.539516	3.61138	0.00290038
ENSMUSG00000040276	Pacsin1	3886.21	2658.87	0.538687	6.62768	1.92449e-09
ENSMUSG00000021573	Tppp	3034.31	2076.33	0.538135	6.18597	2.70425e-08
ENSMUSG00000023033	Scn8a	3713.22	2604.1	0.537873	6.25864	1.7514e-08
ENSMUSG00000025475	Adgra1	1106.65	763.627	0.537395	4.72846	4.12746e-05
ENSMUSG00000015484	Fam163a	301.895	208.22	0.53602	4.71437	4.3759e-05
ENSMUSG00000026576	Atp1b1	18087.9	12446.8	0.535461	7.50503	5.57724e-12
ENSMUSG00000054459	Vsnl1	7732.55	5404.04	0.535415	6.73132	1.02723e-09
ENSMUSG00000039145	Camk1d	1894.2	1331.98	0.534681	5.92602	1.16122e-07
ENSMUSG00000036617	Etl4	650.004	437.025	0.533504	3.25729	0.00858049
ENSMUSG00000072966	Gprasp2	5833.77	4067.97	0.533409	7.17585	5.50065e-11
ENSMUSG00000035509	Fbxl21	117.395	81.4828	0.533021	3.83109	0.00138377
ENSMUSG00000078350	Smim1	326.38	228.455	0.532633	6.54181	3.22085e-09
ENSMUSG00000024013	Fgd2	212.494	145.394	0.53178	4.42495	0.000149287
ENSMUSG00000045414	1190002N15Rik	486.269	334.255	0.531503	4.69289	4.83103e-05
ENSMUSG00000015879	Fam184b	855.215	596.559	0.530878	7.58697	3.11547e-12
ENSMUSG00000047434	Xxylt1	1074.22	741.234	0.530262	6.71039	1.1646e-09
ENSMUSG00000025586	Cpeb1	267.782	183.17	0.529646	4.31452	0.000231571
ENSMUSG00000079499	6530402F18Rik	366.941	253.189	0.529633	6.01823	7.03208e-08
ENSMUSG00000030495	Slc7a10	1313.81	915.381	0.527179	6.47944	4.71629e-09
ENSMUSG00000035576	L3mbtl1	1136.28	817.971	0.526886	4.10509	0.000517605
ENSMUSG00000026525	Opn3	110.112	74.1677	0.526778	4.46061	0.000129487
ENSMUSG00000055022	Cntn1	16182.3	11241	0.526739	8.67005	7.43906e-16
ENSMUSG00000037703	Lzts3	2524.27	1747.7	0.524634	8.2431	2.29627e-14
ENSMUSG00000058183	Mmel1	44.4784	31.8806	0.524399	2.90069	0.0225973
ENSMUSG00000028064	Sema4a	1696.15	1178.43	0.524333	9.45962	8.45856e-19
ENSMUSG00000034000	Neu4	240.918	171.989	0.524332	2.85224	0.0256453
ENSMUSG00000033871	Ppargc1b	147.601	108.172	0.523299	5.16055	5.90564e-06
ENSMUSG00000021359	Tfap2a	86.7969	60.5719	0.522818	2.59812	0.0472557
ENSMUSG00000030237	Slco1a4	254.047	168.613	0.521022	3.93476	0.000960659
ENSMUSG00000051674	Dcun1d4	1942.12	1355.57	0.520738	8.95084	6.84325e-17
ENSMUSG00000093910	Zfp853	608.773	423.475	0.520325	5.80515	2.24623e-07
ENSMUSG00000030043	Tacr1	474.082	338.625	0.520101	5.21979	4.47335e-06
ENSMUSG00000043811	Rtn4r	588.76	406.784	0.519828	3.68649	0.00227132
ENSMUSG00000046854	Pip5kl1	381.632	267.646	0.51903	6.27858	1.55496e-08
ENSMUSG00000035834	Polr3g	75.9934	53.2838	0.518549	3.97214	0.000837618
ENSMUSG00000056158	Car10	3721.53	2638.24	0.517716	6.39318	7.89769e-09
ENSMUSG00000036427	Gpi1	7351.16	5101.91	0.517556	5.89164	1.40178e-07
ENSMUSG00000017417	Plxdc1	310.345	216.249	0.517483	3.99766	0.000763858
ENSMUSG00000109006	B230209E15Rik	319.212	224.457	0.516525	4.76732	3.48919e-05
ENSMUSG00000025020	Slit1	2257.92	1585.22	0.516158	5.41342	1.73213e-06
ENSMUSG00000021684	Pde8b	627.965	443.688	0.51609	6.61635	2.049e-09
ENSMUSG00000004031	Brinp2	2605.42	1821.29	0.515568	8.79711	2.54986e-16
ENSMUSG00000022543	4930451G09Rik	76.2364	54.4906	0.515033	3.29332	0.00770318
ENSMUSG00000041605	5730559C18Rik	226.293	159.614	0.514402	3.99826	0.000762919
ENSMUSG00000046321	Hs3st2	661.347	465.353	0.51433	6.07077	5.17986e-08
ENSMUSG00000052581	Lrrtm4	687.823	483.974	0.513849	6.72375	1.07223e-09
ENSMUSG00000054855	Rnd1	802.075	559.099	0.513753	6.25501	1.78456e-08
ENSMUSG00000030917	Tmem159	211.125	146.23	0.512888	4.38845	0.00017464
ENSMUSG00000014602	Kif1a	53030.5	37167.4	0.512117	6.93416	2.76425e-10
ENSMUSG00000079173	Zan	132.855	98.4722	0.511827	3.21539	0.00967887
ENSMUSG00000029674	Limk1	2642.35	1850.25	0.511729	7.86989	3.96194e-13
ENSMUSG00000087380	2210408F21Rik	27.8725	20.0367	0.509227	2.60851	0.0461709
ENSMUSG00000100891	2810049E08Rik	113.677	79.9218	0.508901	3.3745	0.00604524
ENSMUSG00000022829	Stxbp5l	352.022	253.996	0.50684	3.30006	0.00755876
ENSMUSG00000002265	Peg3	11150.6	8034.89	0.505602	5.10109	7.81795e-06
ENSMUSG00000038295	Atg9b	213.802	148.613	0.505446	4.13808	0.000456734
ENSMUSG00000013523	Bcas1	3346.03	2432.88	0.505356	3.22875	0.0093174
ENSMUSG00000052301	Doc2a	1129.56	794.454	0.505309	5.72778	3.38258e-07
ENSMUSG00000029804	Herc3	2593.17	1832.16	0.504632	7.94024	2.31696e-13
ENSMUSG00000085782	Gm15624	44.9215	33.4253	0.502705	2.96265	0.0192837
ENSMUSG00000010476	Ebf3	2607.05	1896.82	0.502555	4.36848	0.000189115
ENSMUSG00000040035	Disp2	14020	9893.79	0.501824	6.61763	2.03694e-09
ENSMUSG00000110185	Igip	590.053	410.111	0.501717	3.72294	0.00202373
ENSMUSG00000018451	6330403K07Rik	5047.25	3565.98	0.501503	4.60088	7.19033e-05
ENSMUSG00000085584	Rgag1	203.413	145.974	0.501257	3.10144	0.0132265
ENSMUSG00000025582	Nptx1	1097.8	796.012	0.50117	4.28906	0.0002557
ENSMUSG00000036067	Slc2a6	433.351	302.505	0.500458	5.97668	8.85203e-08
ENSMUSG00000019894	Slc6a15	1555.9	1098.44	0.500254	7.06177	1.16055e-10
ENSMUSG00000024525	Impa2	99.019	69.372	0.498556	3.1395	0.0119054
ENSMUSG00000020902	Ntn1	974.412	693.03	0.498449	3.08731	0.013735
ENSMUSG00000068615	Gjd2	1477.97	1054.66	0.497933	5.73679	3.22905e-07
ENSMUSG00000026959	Grin1	6475.84	4582.66	0.497701	8.31708	1.29589e-14
ENSMUSG00000022206	Npr3	280.68	211.229	0.497677	3.43312	0.00504061
ENSMUSG00000060534	Dcc	533.346	382.259	0.496915	3.05719	0.0149491
ENSMUSG00000068876	Cgn	554.132	405.896	0.496646	4.54111	9.25476e-05
ENSMUSG00000019889	Ptprk	1313.76	944.329	0.49419	8.70012	5.75987e-16
ENSMUSG00000037904	Ankrd9	97.829	67.3853	0.493007	2.73186	0.0345861
ENSMUSG00000063239	Grm4	1997.85	1418.28	0.490854	5.12223	7.05548e-06
ENSMUSG00000021838	Samd4	1112.14	804.457	0.490685	7.59666	2.90486e-12
ENSMUSG00000028385	Snx30	2124.03	1522.32	0.490309	9.58893	2.65398e-19
ENSMUSG00000053025	Sv2b	1637.56	1159.68	0.490148	3.50438	0.00404236
ENSMUSG00000017737	Mmp9	157.889	110.867	0.488974	3.72588	0.00200441
ENSMUSG00000031883	Car7	70.509	48.6574	0.488886	3.38818	0.00579659
ENSMUSG00000020331	Hcn2	1248.2	894.129	0.488668	4.4429	0.000138751
ENSMUSG00000070527	Mkrn3	545.571	384.927	0.488436	5.0372	1.0475e-05
ENSMUSG00000027965	Olfm3	1337.15	952.062	0.488403	3.99616	0.000767353
ENSMUSG00000032011	Thy1	7278.29	5149.37	0.488262	5.13921	6.50031e-06
ENSMUSG00000097929	Tunar	1467.81	1048.69	0.487668	9.30947	3.05562e-18
ENSMUSG00000005580	Adcy9	496.438	359.094	0.487638	4.87446	2.15399e-05
ENSMUSG00000027359	Slc27a2	184.144	133.291	0.486809	5.19096	5.13267e-06
ENSMUSG00000045777	Ifitm10	139.178	98.567	0.486296	2.70976	0.0363673
ENSMUSG00000055026	Gabrg3	933.241	668.554	0.486167	4.68739	4.94499e-05
ENSMUSG00000034472	Rasd2	467.751	333.766	0.485796	3.03469	0.0158713
ENSMUSG00000027347	Rasgrp1	567.638	413.461	0.485645	3.30078	0.00754232
ENSMUSG00000081227	Gm13082	164.677	115.757	0.485167	3.26052	0.00849636
ENSMUSG00000016179	Camk1g	733.479	529.166	0.485018	6.66639	1.52708e-09
ENSMUSG00000034845	Plvap	216.821	151.278	0.484908	3.90452	0.00106931
ENSMUSG00000038775	Vill	79.8177	57.7688	0.484285	3.01494	0.0167491
ENSMUSG00000018800	Abca5	1045.74	748.272	0.484121	5.31776	2.79107e-06
ENSMUSG00000047507	Baiap3	2857.41	2040	0.4839	4.53832	9.35946e-05
ENSMUSG00000021130	Galnt16	3628.81	2585.9	0.483827	5.4819	1.22369e-06
ENSMUSG00000067780	Pi15	76.4843	54.4761	0.483425	2.68661	0.0384558
ENSMUSG00000032826	Ank2	21714.3	15816.6	0.483157	4.89091	2.00728e-05
ENSMUSG00000028184	Adgrl2	5134.6	3715.78	0.482291	5.33997	2.49297e-06
ENSMUSG00000045034	Ankrd34b	439.864	312.647	0.482289	3.61597	0.00285646
ENSMUSG00000073565	Prr16	89.4142	62.5546	0.481377	2.8493	0.0258229
ENSMUSG00000023908	Pkmyt1	189.988	133.414	0.479818	4.33594	0.000214631
ENSMUSG00000030806	Stx1b	14565.5	10432.3	0.479638	7.08986	9.64792e-11
ENSMUSG00000025875	Tspan17	1127.42	803.07	0.479117	6.35593	9.80817e-09
ENSMUSG00000044352	Sowaha	309.93	220.343	0.477505	4.98857	1.30257e-05
ENSMUSG00000020327	Fgf22	59.5598	41.0769	0.476007	2.63149	0.0438993
ENSMUSG00000001985	Grik3	2957.44	2145.55	0.475927	5.96591	9.36463e-08
ENSMUSG00000030030	1700003E16Rik	257.582	182.939	0.47497	2.95421	0.0196757
ENSMUSG00000040040	Ift88	486.531	352.725	0.474907	5.15882	5.95321e-06
ENSMUSG00000002980	Bcam	685.294	495.453	0.473952	3.79902	0.00155369
ENSMUSG00000020173	Cobl	1321.9	956.012	0.472399	4.18869	0.000375952
ENSMUSG00000073207	Ccdc160	111.275	83.5375	0.471568	4.45952	0.000129939
ENSMUSG00000045532	C1ql1	516.821	379.341	0.471063	3.13006	0.0122218
ENSMUSG00000001542	Ell2	129.242	92.5502	0.470914	4.21892	0.000334308
ENSMUSG00000021219	Rgs6	2311.43	1679.53	0.470789	6.9314	2.79879e-10
ENSMUSG00000074892	B3galt5	716.464	522.007	0.469723	5.76806	2.75274e-07
ENSMUSG00000009292	Trpm2	747.482	546.635	0.469637	4.71548	4.35988e-05
ENSMUSG00000061451	Tmem151a	2368.68	1708.37	0.469625	4.63117	6.30582e-05
ENSMUSG00000045009	Prrt3	552.488	396.278	0.469508	6.13795	3.53086e-08
ENSMUSG00000030307	Slc6a11	28753.9	21365.8	0.468648	4.28949	0.000255418
ENSMUSG00000026322	Htr4	108.493	82.2904	0.468376	2.84181	0.026375
ENSMUSG00000040724	Kcna2	3140.71	2299.76	0.467612	5.24842	3.90448e-06
ENSMUSG00000055980	Irs1	1394.18	1012.71	0.467104	9.55242	3.72254e-19
ENSMUSG00000064247	Plcxd1	488.395	349.839	0.466956	4.54996	8.91857e-05
ENSMUSG00000040740	Slc25a34	195.409	137.354	0.466837	2.79746	0.0293931
ENSMUSG00000073755	5730409E04Rik	2333.5	1692.47	0.466565	8.52855	2.36866e-15
ENSMUSG00000034853	Acot11	371.213	270.535	0.466414	3.46278	0.00460591
ENSMUSG00000059674	Cdh24	1302.09	936.649	0.465961	4.86458	2.24449e-05
ENSMUSG00000004936	Map2k1	1633.31	1176.95	0.465917	6.21121	2.32925e-08
ENSMUSG00000060212	Pcnx2	905.129	639.012	0.465259	4.41139	0.000158093
ENSMUSG00000011148	Adssl1	205.727	146.646	0.464975	3.64965	0.00256677
ENSMUSG00000026893	Gca	121.03	86.5927	0.46411	4.33543	0.000214974
ENSMUSG00000002266	Zim1	1103.2	835.108	0.46399	3.97026	0.000842757
ENSMUSG00000049422	Chchd10	962.243	700.241	0.463831	3.07158	0.0143673
ENSMUSG00000082229	Nap1l2	1894.61	1387.46	0.462817	5.74366	3.10833e-07
ENSMUSG00000107318	Gm30003	54.3238	39.2367	0.46222	3.16437	0.0111256
ENSMUSG00000009551	6330409D20Rik	92.2497	65.8448	0.462152	3.09994	0.0132665
ENSMUSG00000024044	Epb41l3	4990.93	3637.29	0.461714	9.32078	2.77984e-18
ENSMUSG00000038453	Srcin1	9363.45	6790.2	0.46059	7.51866	5.04867e-12
ENSMUSG00000022311	Csmd3	1088.4	811.456	0.460428	3.93042	0.000975576
ENSMUSG00000049044	Rapgef4	2631.78	1921.48	0.460153	9.33699	2.47521e-18
ENSMUSG00000008153	Clstn3	11646.7	8448.75	0.459339	5.73393	3.2784e-07
ENSMUSG00000040537	Adam22	4681.87	3445.71	0.459066	7.99148	1.5951e-13
ENSMUSG00000031937	Vstm5	551.817	406.295	0.458848	6.51258	3.85331e-09
ENSMUSG00000019194	Scn1b	1230.39	889.515	0.458479	4.49418	0.000112616
ENSMUSG00000023032	Slc4a8	2578.53	1900.89	0.458361	6.43899	5.96266e-09
ENSMUSG00000010086	Rnf112	2638.8	1919.31	0.458051	5.40354	1.8181e-06
ENSMUSG00000055833	1700034H15Rik	68.7285	52.3151	0.45762	2.78928	0.0299658
ENSMUSG00000030621	Me3	637.746	466.767	0.457589	6.50883	3.93637e-09
ENSMUSG00000054013	Tmem179	2042.59	1484.79	0.45645	3.82146	0.00143165
ENSMUSG00000041658	Rragb	1729.15	1258.94	0.456006	4.66718	5.37999e-05
ENSMUSG00000033615	Cplx1	4140.64	3027.72	0.455948	3.83243	0.00137793
ENSMUSG00000027584	Oprl1	2572.64	1874.4	0.455483	5.38055	2.02952e-06
ENSMUSG00000049303	Syt12	504.069	364.497	0.455364	5.1815	5.35636e-06
ENSMUSG00000025964	Adam23	2454.74	1815.47	0.454824	6.7188	1.10262e-09
ENSMUSG00000004933	Matk	2471.53	1794.93	0.454151	6.49388	4.31861e-09
ENSMUSG00000001313	Rnd2	3126.31	2315.84	0.454134	3.60678	0.00294244
ENSMUSG00000036825	Ssx2ip	1249.16	914.976	0.453732	7.47881	6.65957e-12
ENSMUSG00000055471	Alk	845.048	625.894	0.452719	5.66673	4.6827e-07
ENSMUSG00000054099	Slc25a40	242.282	170.969	0.452683	3.08618	0.0137726
ENSMUSG00000038264	Sema7a	1659.22	1213.48	0.45268	5.27399	3.4817e-06
ENSMUSG00000062526	Mppe1	132.19	96.2221	0.452614	3.83239	0.00137793
ENSMUSG00000029376	Mthfd2l	306.994	225.128	0.4519	4.28402	0.000260629
ENSMUSG00000034751	Mast4	2055.13	1512.7	0.451709	3.89557	0.00110457
ENSMUSG00000051243	Islr2	2507.18	1896.05	0.45127	3.04704	0.0153754
ENSMUSG00000060579	Fhit	87.4734	64.192	0.450747	3.04181	0.0155746
ENSMUSG00000030287	Itpr2	1474.84	1078.47	0.45042	4.32656	0.000222171
ENSMUSG00000052229	Gpr17	8258.9	6174.83	0.450151	3.00409	0.0172623
ENSMUSG00000028020	Glrb	2785.75	2040.7	0.449491	4.61093	6.89822e-05
ENSMUSG00000042425	Frmpd3	1360.37	1000.65	0.4493	5.94152	1.06251e-07
ENSMUSG00000061298	Agbl4	126.006	93.2348	0.449051	2.7566	0.0325753
ENSMUSG00000021287	Xrcc3	136.069	98.2196	0.448943	3.41077	0.00541303
ENSMUSG00000006457	Actn3	79.2479	57.7489	0.448687	3.36308	0.00626496
ENSMUSG00000030731	Syt3	1680.72	1224.07	0.448507	5.35812	2.26929e-06
ENSMUSG00000048004	Tmem196	328.659	240.653	0.448378	2.96307	0.0192694
ENSMUSG00000108540	Gm4768	252.538	183.835	0.448165	3.62514	0.00277945
ENSMUSG00000040490	Lrfn2	646.691	471.781	0.447752	4.62792	6.39465e-05
ENSMUSG00000006218	Fam131c	820.677	599.032	0.447715	3.36558	0.00621866
ENSMUSG00000113343	AC140285.1	67.0903	49.0053	0.44696	3.04469	0.0154705
ENSMUSG00000103713	Gm2136	255.841	185.937	0.446213	4.05396	0.000626841
ENSMUSG00000045659	Plekha7	614.531	453.351	0.445661	4.01386	0.000723939
ENSMUSG00000020366	Mapk9	6676.91	4922.59	0.445383	9.3321	2.56016e-18
ENSMUSG00000025092	Hspa12a	4186.06	3099.13	0.445068	9.93197	9.8987e-21
ENSMUSG00000032890	Rims3	5768.05	4254.71	0.444903	6.59441	2.33057e-09
ENSMUSG00000051067	Lingo3	658.78	481.534	0.444694	4.58551	7.68086e-05
ENSMUSG00000059187	Fam19a1	603.186	456.952	0.443782	3.78722	0.00161895
ENSMUSG00000090799	Klhl33	78.28	56.081	0.443204	3.73493	0.0019437
ENSMUSG00000028086	Fbxw7	1531.66	1135	0.442585	8.46683	3.87526e-15
ENSMUSG00000044361	BC024139	383.917	279.223	0.441982	3.58197	0.00318517
ENSMUSG00000026825	Dnm1	13692.3	10060.8	0.441482	6.77243	7.90665e-10
ENSMUSG00000066687	Zbtb16	102.765	76.8611	0.441062	2.95327	0.019728
ENSMUSG00000044071	Fam19a2	2129.55	1571.98	0.440852	4.21293	0.000341672
ENSMUSG00000015396	Cd83	636.299	464.492	0.440848	5.07898	8.67454e-06
ENSMUSG00000045180	Shroom2	6386.75	4706.02	0.44084	5.99206	8.14873e-08
ENSMUSG00000025175	Fn3k	141.297	103.641	0.440806	4.91536	1.80038e-05
ENSMUSG00000048988	Elfn1	1056.92	776.709	0.440737	4.26806	0.000276841
ENSMUSG00000070304	Scn2b	1400.17	1018.17	0.44	4.07572	0.000578952
ENSMUSG00000024074	Crim1	1663.83	1233.24	0.439629	5.01171	1.17286e-05
ENSMUSG00000024245	Tmem178	249.011	180.838	0.439244	3.76304	0.00176605
ENSMUSG00000025190	Got1	2925.02	2138.95	0.439105	4.922	1.7536e-05
ENSMUSG00000030606	Hapln3	219.764	161.872	0.438648	4.15567	0.000427443
ENSMUSG00000031610	Scrg1	274.53	205.345	0.437953	2.76684	0.0317394
ENSMUSG00000031428	Zcchc18	8383.81	6208.59	0.437166	8.00976	1.38326e-13
ENSMUSG00000051146	Camk2n2	3849.62	2836.59	0.437015	4.52664	9.81807e-05
ENSMUSG00000021541	Trpc7	184.169	139.976	0.436286	4.17903	0.000390979
ENSMUSG00000062561	Gm10118	59.366	44.8721	0.435848	2.81364	0.0282847
ENSMUSG00000023004	Tuba1b	1279.76	943.34	0.435536	3.37669	0.00600703
ENSMUSG00000035773	Kiss1r	111.527	80.4351	0.435532	2.94795	0.0200034
ENSMUSG00000052151	Plpp2	250.42	182.475	0.435053	3.52192	0.00383328
ENSMUSG00000049583	Grm5	4446.99	3310.66	0.434769	4.78778	3.19164e-05
ENSMUSG00000003363	Pld3	6810.34	5032.65	0.434382	4.03371	0.000675428
ENSMUSG00000044024	Rell2	3043.63	2253.61	0.433804	4.23929	0.000309815
ENSMUSG00000031278	Acsl4	1571.82	1166.7	0.433765	4.67792	5.13441e-05
ENSMUSG00000033526	Ppip5k1	1553.32	1159.97	0.433591	6.37874	8.61651e-09
ENSMUSG00000050473	Slc35d3	75.2951	55.7325	0.433342	3.03299	0.0159451
ENSMUSG00000048482	Bdnf	302.451	222.43	0.432835	4.68675	4.95158e-05
ENSMUSG00000059743	Fdps	211.894	158.039	0.432636	4.41586	0.000155221
ENSMUSG00000031659	Adcy7	1245.88	924.702	0.432544	5.28368	3.31101e-06
ENSMUSG00000079654	Prrt4	740.118	544.461	0.432394	6.65282	1.6603e-09
ENSMUSG00000039697	Ncoa7	1734.84	1312.37	0.432103	5.89032	1.41046e-07
ENSMUSG00000033906	Zdhhc15	256.665	187.356	0.431616	4.91934	1.77211e-05
ENSMUSG00000039943	Plcb4	2913.92	2205.27	0.431596	5.55803	8.30927e-07
ENSMUSG00000026494	Kif26b	3214.57	2413.79	0.431554	6.02767	6.67351e-08
ENSMUSG00000079084	Ccdc82	625.301	466.245	0.43135	3.57968	0.00320109
ENSMUSG00000086155	9430041J12Rik	123.632	92.9723	0.431338	3.38926	0.00577619
ENSMUSG00000078117	Gm16485	101.354	77.844	0.431148	3.09476	0.0134584
ENSMUSG00000028438	Kif24	56.1806	41.4475	0.430985	2.79509	0.029552
ENSMUSG00000041351	Rap1gap	4798.57	3554.77	0.430901	7.11884	8.05354e-11
ENSMUSG00000055692	Tmem191c	1212.13	891.859	0.430074	5.05063	9.85186e-06
ENSMUSG00000038349	Plcl1	465.862	346.886	0.429803	5.33773	2.52056e-06
ENSMUSG00000048142	Nat8l	2778.13	2062.42	0.428677	5.68246	4.32037e-07
ENSMUSG00000052613	Pcdh15	1118.36	826.584	0.427854	3.32418	0.00702796
ENSMUSG00000043192	Gm1840	2309.25	1721.96	0.426336	4.80032	3.00847e-05
ENSMUSG00000041439	Mfsd6	1802.02	1355.49	0.4257	6.41208	7.06392e-09
ENSMUSG00000059857	Ntng1	1776.34	1313.75	0.425589	3.2516	0.00872751
ENSMUSG00000041268	Dmxl2	4544.22	3492.3	0.425087	3.45107	0.00477991
ENSMUSG00000035504	Reep6	245.696	181.677	0.424263	3.39296	0.00571768
ENSMUSG00000004127	Trmt10a	163.727	124.21	0.423511	4.34116	0.000210851
ENSMUSG00000051323	Pcdh19	3435.93	2578.75	0.42341	4.0831	0.000562635
ENSMUSG00000033342	Plppr5	932.605	693.319	0.422132	5.12665	6.90816e-06
ENSMUSG00000030084	Plxna1	9443.59	7102.95	0.421829	6.3312	1.13554e-08
ENSMUSG00000032724	Abtb2	717.03	541.417	0.4218	3.99604	0.000767353
ENSMUSG00000006411	Nectin4	142.223	107.655	0.421292	3.3962	0.00566208
ENSMUSG00000069255	Dusp22	655.192	487.377	0.421087	7.37765	1.3874e-11
ENSMUSG00000060530	A930017M01Rik	176.886	139.895	0.421024	3.84	0.00134502
ENSMUSG00000047379	B4gat1	2144.43	1591.84	0.420682	4.58284	7.75979e-05
ENSMUSG00000072594	Gm16439	160.722	115.348	0.420556	2.90238	0.022517
ENSMUSG00000024891	Slc29a2	638.226	475.449	0.420538	5.58906	7.03909e-07
ENSMUSG00000028931	Kcnab2	2034.32	1516.16	0.420452	5.77972	2.57745e-07
ENSMUSG00000090100	Ttbk2	2371.23	1791.41	0.420001	5.20178	4.87478e-06
ENSMUSG00000027698	Nceh1	1437.74	1073.95	0.419994	5.85125	1.74687e-07
ENSMUSG00000004317	Clcn5	1286.55	974.383	0.419748	5.41322	1.73213e-06
ENSMUSG00000105895	Gm42829	133.348	98.9228	0.419415	3.32186	0.00706961
ENSMUSG00000031778	Cx3cl1	5735.43	4292.3	0.418362	8.27188	1.82953e-14
ENSMUSG00000079657	Rab26	151.5	113.363	0.417582	4.02244	0.000702099
ENSMUSG00000034275	Igsf9b	4573.12	3471.01	0.417035	5.04988	9.87966e-06
ENSMUSG00000017412	Cacnb4	1297.94	984.722	0.416871	3.03774	0.0157534
ENSMUSG00000026090	2010300C02Rik	293.172	219.583	0.415604	2.92736	0.0211318
ENSMUSG00000036078	Sigmar1	794.666	594.918	0.415521	5.01662	1.14576e-05
ENSMUSG00000042761	Mrap2	157.725	117.819	0.414378	2.66935	0.0400938
ENSMUSG00000021974	Fgf9	279.306	206.615	0.414372	5.14064	6.46605e-06
ENSMUSG00000029722	Agfg2	553.848	415.18	0.414096	5.5999	6.65371e-07
ENSMUSG00000027220	Syt13	4724.38	3540.34	0.413797	4.33234	0.00021753
ENSMUSG00000042105	Inpp5f	12486.6	9445.32	0.413534	6.73214	1.02461e-09
ENSMUSG00000013367	Iglon5	3219.42	2411.79	0.413257	5.44578	1.47215e-06
ENSMUSG00000068740	Celsr2	4364.43	3286.1	0.413051	5.79308	2.3971e-07
ENSMUSG00000030499	Kctd15	960.025	718.676	0.412242	3.66109	0.00247419
ENSMUSG00000063434	Sorcs3	843.038	641.959	0.412074	4.2725	0.000271962
ENSMUSG00000058441	Panx2	1413.19	1073.62	0.41143	3.14157	0.0118331
ENSMUSG00000028926	Cdk14	3738.58	2810.34	0.410507	5.98985	8.24161e-08
ENSMUSG00000045912	C2cd4c	587.661	437.782	0.410091	4.10887	0.0005115
ENSMUSG00000018405	Mrm1	386.128	287.422	0.409847	4.6012	7.18542e-05
ENSMUSG00000021820	Camk2g	6283.6	4729.8	0.40972	8.0584	9.53349e-14
ENSMUSG00000025920	Stau2	3532.74	2673.3	0.409657	7.10457	8.76901e-11
ENSMUSG00000029167	Ppargc1a	1157.74	874.862	0.409027	5.4141	1.72846e-06
ENSMUSG00000102525	Gm37784	44.3206	31.8246	0.408777	2.69689	0.0375397
ENSMUSG00000025001	Hells	186.853	138.038	0.408775	3.34632	0.00658397
ENSMUSG00000006782	Cnp	4221.04	3286	0.408405	3.05322	0.0151129
ENSMUSG00000040387	Klhl32	580.308	439.71	0.408397	7.19769	4.72395e-11
ENSMUSG00000028785	Hpca	5256.53	3955.08	0.408374	5.8947	1.38365e-07
ENSMUSG00000070371	Prss36	163.148	120.619	0.408372	3.28759	0.00783115
ENSMUSG00000113184	AC125351.1	713.232	543.918	0.407923	5.08527	8.43025e-06
ENSMUSG00000020436	Gabrg2	2698.05	2034.18	0.40788	4.91085	1.83009e-05
ENSMUSG00000071379	Hpcal1	1667.24	1259.37	0.407544	5.39842	1.85527e-06
ENSMUSG00000035439	Haus8	518.827	387.849	0.406997	4.62399	6.5115e-05
ENSMUSG00000074872	Ctxn2	356.646	264.91	0.406377	3.52886	0.00375763
ENSMUSG00000037605	Adgrl3	3737.13	2842.48	0.406189	5.74909	3.05383e-07
ENSMUSG00000061046	Haghl	2152.02	1620.53	0.40563	5.41081	1.75071e-06
ENSMUSG00000044224	Dnajc21	398.48	302.827	0.404988	4.90848	1.85039e-05
ENSMUSG00000032177	Pde4a	2375.5	1792.8	0.404794	5.90707	1.28845e-07
ENSMUSG00000027858	Tspan2	2043.81	1546	0.404369	4.91524	1.80038e-05
ENSMUSG00000035189	Ano4	405.585	312.923	0.403963	4.82515	2.69532e-05
ENSMUSG00000029408	Abcb9	796.224	597.358	0.403799	4.3661	0.000191009
ENSMUSG00000050447	Lypd6	1458.46	1102.59	0.403704	5.04192	1.02422e-05
ENSMUSG00000048022	Tmem229a	1568.83	1166.88	0.403043	3.97345	0.000833491
ENSMUSG00000001053	N4bp3	455.169	340.045	0.402964	3.56323	0.00338204
ENSMUSG00000087385	Frg2f1	237.97	180.428	0.402943	5.06118	9.41381e-06
ENSMUSG00000002771	Grin2d	2900.9	2195.17	0.402893	6.50857	3.93637e-09
ENSMUSG00000046699	Slitrk4	527.384	400.134	0.402683	3.544	0.00358558
ENSMUSG00000028145	Them4	777.394	584.397	0.40259	3.95634	0.000886628
ENSMUSG00000029916	Agk	287.083	218.407	0.402337	5.86378	1.62289e-07
ENSMUSG00000021194	Chga	4875.99	3674.59	0.402054	4.04457	0.000648469
ENSMUSG00000029757	Dync1i1	2017.67	1519.17	0.401988	6.76404	8.35259e-10
ENSMUSG00000020635	Fkbp1b	684.433	515.654	0.401433	3.43993	0.00493011
ENSMUSG00000074673	Ttll9	164.701	125.274	0.400867	2.8318	0.0270238
ENSMUSG00000030695	Aldoa	9596.97	7318.74	0.400575	4.23741	0.000311982
ENSMUSG00000017929	B4galt5	1828.44	1377.78	0.399725	5.15403	6.06375e-06
ENSMUSG00000036578	Fxyd7	2136.97	1616.96	0.399195	4.40275	0.00016427
ENSMUSG00000035051	Dhx57	2421.54	1880.29	0.399013	6.93657	2.73e-10
ENSMUSG00000025732	Mcrip2	158.857	117.282	0.39812	2.60811	0.0462089
ENSMUSG00000061911	Myt1l	5133.13	3974.97	0.397879	4.96901	1.41823e-05
ENSMUSG00000029449	Rhof	1153.76	873.405	0.397771	5.68384	4.29956e-07
ENSMUSG00000036452	Arhgap26	2056.84	1565.32	0.397298	5.65596	4.9384e-07
ENSMUSG00000041343	Ankrd42	360.293	278.602	0.396743	4.01802	0.000714092
ENSMUSG00000015766	Eps8	1642.82	1250.72	0.396233	5.92333	1.17812e-07
ENSMUSG00000026344	Lypd1	2493.71	1874.78	0.395699	3.99851	0.000762596
ENSMUSG00000023456	Tpi1	3838.81	2903.91	0.395634	4.87289	2.16471e-05
ENSMUSG00000041220	Elovl6	1946.66	1487.16	0.39561	7.47266	6.94746e-12
ENSMUSG00000004748	Mtfp1	401.613	302.367	0.395219	2.84825	0.0259008
ENSMUSG00000068015	Lrch1	615.011	472.394	0.395158	5.27123	3.52063e-06
ENSMUSG00000004267	Eno2	7727.35	5871.88	0.394594	6.3724	8.95898e-09
ENSMUSG00000113701	AC121583.1	127.697	101.006	0.394572	3.22577	0.00940802
ENSMUSG00000070476	Fam217b	1518.35	1160.24	0.394185	8.06327	9.21779e-14
ENSMUSG00000085667	Gm12992	104.734	80.3808	0.393416	2.76882	0.0316002
ENSMUSG00000022035	Ccdc25	950.604	725.976	0.393304	5.99615	7.9777e-08
ENSMUSG00000047261	Gap43	16854.6	12800.8	0.393239	3.92053	0.00101158
ENSMUSG00000007944	Ttc9b	1625.31	1238.46	0.392606	3.00829	0.0170586
ENSMUSG00000035964	Tmem59l	2769.29	2097.64	0.391538	4.76172	3.57398e-05
ENSMUSG00000033389	Arhgap44	1999.41	1520.69	0.391312	7.18166	5.29226e-11
ENSMUSG00000049538	Adamts16	418.501	307.996	0.390951	2.86186	0.0250798
ENSMUSG00000052373	Mpp3	1034.69	787.182	0.39078	6.44102	5.89808e-09
ENSMUSG00000031618	Nr3c2	272.48	208.251	0.390645	3.20742	0.00989587
ENSMUSG00000017817	Jph2	125.51	93.2006	0.390376	2.7897	0.029936
ENSMUSG00000059149	Mfsd4a	251.043	189.077	0.390332	4.01067	0.000732281
ENSMUSG00000006403	Adamts4	349.717	268.965	0.389938	3.74484	0.00187836
ENSMUSG00000015653	Steap2	713.39	553.656	0.389027	4.87784	2.12368e-05
ENSMUSG00000062184	Hs6st2	1742.02	1340.65	0.388502	4.2274	0.000324395
ENSMUSG00000036752	Tubb4b	2119.97	1613.75	0.38846	3.43655	0.00498565
ENSMUSG00000021773	Comtd1	224.804	167.294	0.388307	2.71257	0.0361383
ENSMUSG00000038524	Fchsd1	841.606	644.107	0.388045	4.30541	0.000239743
ENSMUSG00000050830	Vwc2	360.005	273.094	0.387883	3.46788	0.00452731
ENSMUSG00000039611	Tmem246	2462.69	1877.36	0.387755	5.4543	1.40929e-06
ENSMUSG00000020741	Cluh	2337.68	1784.71	0.387514	5.57224	7.7169e-07
ENSMUSG00000001986	Gria3	1539.66	1185.66	0.387363	4.83165	2.62397e-05
ENSMUSG00000036062	Phf24	4974.31	3842.26	0.387188	8.16714	4.13388e-14
ENSMUSG00000021260	Hhipl1	570.672	438.104	0.386452	5.52458	9.81923e-07
ENSMUSG00000014592	Camta1	8953.94	6924.46	0.38636	5.31687	2.80094e-06
ENSMUSG00000027534	Snx16	1171.73	904.981	0.385688	4.27552	0.000269061
ENSMUSG00000021277	Traf3	3785.32	2900.43	0.385195	4.88318	2.07929e-05
ENSMUSG00000046793	Gpr61	338.604	264.651	0.384855	4.95075	1.53858e-05
ENSMUSG00000031523	Dlc1	1029.91	790.619	0.384612	4.26185	0.000283849
ENSMUSG00000028789	Azin2	387.184	292.485	0.384175	3.61047	0.00290648
ENSMUSG00000050663	Trhde	529.481	409.258	0.383723	3.64536	0.00260356
ENSMUSG00000036564	Ndrg4	22327.9	17051.5	0.38351	4.79778	3.04391e-05
ENSMUSG00000030259	Rassf8	598.112	465.002	0.383351	5.005	1.20915e-05
ENSMUSG00000064337	mt-Rnr1	38004.4	29060.9	0.383167	3.28445	0.00790062
ENSMUSG00000022340	Sybu	3130.02	2416.98	0.383121	7.26953	2.92978e-11
ENSMUSG00000048497	Mmgt2	263.702	199.125	0.382714	3.88572	0.00114388
ENSMUSG00000030590	Fam98c	517.349	394.942	0.382604	5.02953	1.08427e-05
ENSMUSG00000016349	Eef1a2	9305.45	7146	0.381873	4.72648	4.16046e-05
ENSMUSG00000026463	Atp2b4	4089.19	3154.13	0.38187	4.22813	0.000323788
ENSMUSG00000094002	Gm9866	1205.74	940.796	0.381762	6.6348	1.84429e-09
ENSMUSG00000032842	Abcc10	358.155	271.939	0.381268	4.88099	2.10038e-05
ENSMUSG00000017740	Slc12a5	14501.1	11166.7	0.381091	6.67648	1.43815e-09
ENSMUSG00000031144	Syp	21014.4	15871.8	0.380902	3.97003	0.000843095
ENSMUSG00000026858	Miga2	1345.48	1032.94	0.380724	4.97765	1.36502e-05
ENSMUSG00000066838	Zfp772	272.475	208.237	0.380584	3.20971	0.00984291
ENSMUSG00000018548	Trim37	5143.79	3970.83	0.380065	7.45322	7.9471e-12
ENSMUSG00000072769	Gm10419	570.616	439.966	0.380033	4.83478	2.58546e-05
ENSMUSG00000042662	Dusp15	626.199	479.596	0.379106	5.23885	4.09155e-06
ENSMUSG00000038020	Rapgefl1	2647.35	2042.09	0.378342	6.4435	5.81679e-09
ENSMUSG00000063765	Chadl	536.51	411.427	0.378143	2.7644	0.0319236
ENSMUSG00000052676	Zmat1	341.057	268.229	0.377774	4.26516	0.000280063
ENSMUSG00000040373	Cacng5	723.905	557.097	0.377704	3.03689	0.0157769
ENSMUSG00000054679	Srsf12	1307.2	1023.43	0.377455	4.3308	0.000218899
ENSMUSG00000069135	Fgfr1op	504.393	389.611	0.377319	5.0689	9.0885e-06
ENSMUSG00000059343	Aldoart1	232.344	174.674	0.376987	3.10018	0.0132601
ENSMUSG00000038884	A230050P20Rik	1087.77	832.374	0.375781	4.34388	0.000209033
ENSMUSG00000047935	Gm5607	364.434	281.404	0.375265	2.62431	0.0447194
ENSMUSG00000054708	Ankrd24	1209.82	929.369	0.374771	3.47185	0.00446861
ENSMUSG00000026131	Dst	8121.64	6464.89	0.37452	3.6333	0.00271121
ENSMUSG00000034768	Asb16	141.121	107.047	0.374511	4.00784	0.000739277
ENSMUSG00000005357	Slc1a6	874.604	671.487	0.37436	4.17511	0.000396706
ENSMUSG00000016194	Hsd11b1	176.117	136.874	0.373952	3.36819	0.00617263
ENSMUSG00000052539	Magi3	1545.96	1212.83	0.372686	5.24888	3.89972e-06
ENSMUSG00000049001	Ndnf	326.3	251.574	0.371377	2.8982	0.0227566
ENSMUSG00000005986	Ankrd13d	1860.2	1436.17	0.371329	7.59797	2.88946e-12
ENSMUSG00000031256	Cstf2	3096.97	2375.68	0.370615	5.43873	1.52505e-06
ENSMUSG00000039208	Metrnl	160.642	123.119	0.370526	3.40666	0.00548825
ENSMUSG00000001334	Fndc5	1931.19	1490.51	0.37028	4.91217	1.81961e-05
ENSMUSG00000033282	Rpgrip1l	490.77	384.816	0.37004	4.22603	0.000325483
ENSMUSG00000031012	Cask	4789.4	3734.36	0.368906	6.89676	3.49645e-10
ENSMUSG00000039782	Cpeb2	2150.21	1658.91	0.368887	3.28552	0.00788284
ENSMUSG00000036819	Jmjd4	1046.03	816.355	0.368788	5.89205	1.4009e-07
ENSMUSG00000056553	Ptprn2	4126.33	3187.85	0.36878	4.67986	5.09815e-05
ENSMUSG00000039431	Mtmr7	1211.75	952.08	0.368495	6.61976	2.01347e-09
ENSMUSG00000031847	1700030J22Rik	209.946	163.226	0.368267	3.50078	0.00408832
ENSMUSG00000028838	Extl1	101.318	76.9599	0.367964	2.90768	0.0222199
ENSMUSG00000047388	Atmin	1514.67	1176.21	0.367873	6.1856	2.70464e-08
ENSMUSG00000037341	Slc9a7	493.418	394.144	0.367264	2.72781	0.0349075
ENSMUSG00000055733	Nap1l3	1536.09	1192.45	0.366988	4.23787	0.000311557
ENSMUSG00000075318	Scn2a	5410.09	4279.76	0.366394	4.55992	8.54854e-05
ENSMUSG00000034226	Rhov	484.734	370.014	0.366095	4.27727	0.000267325
ENSMUSG00000042428	Mgat3	4935.55	3827.34	0.365538	7.17464	5.52837e-11
ENSMUSG00000031963	Bmper	465.223	358.337	0.365234	4.87941	2.11104e-05
ENSMUSG00000032281	Acsbg1	3066.01	2429.46	0.365107	3.38467	0.00586402
ENSMUSG00000021451	Sema4d	908.441	704.661	0.364944	4.06195	0.000609198
ENSMUSG00000043441	Gpr149	177.096	140.128	0.364434	3.94624	0.000922689
ENSMUSG00000022415	Syngr1	8528.34	6535.01	0.364287	3.70114	0.00216685
ENSMUSG00000038267	Slc22a23	4255.63	3307.26	0.363826	7.74509	9.83666e-13
ENSMUSG00000041020	Map7d2	2491.82	1945.45	0.363631	5.3282	2.64582e-06
ENSMUSG00000049612	Omg	1233.15	960.57	0.363512	4.67398	5.21381e-05
ENSMUSG00000033352	Map2k4	3804.66	2968.19	0.363495	7.20202	4.59405e-11
ENSMUSG00000025876	Unc5a	588.065	454.182	0.362902	3.53428	0.00370147
ENSMUSG00000064115	Cadm2	4501.82	3484.66	0.361789	2.94054	0.0204179
ENSMUSG00000033460	Armcx1	1463.23	1155.47	0.361762	6.80496	6.41104e-10
ENSMUSG00000108325	Gm44898	365.908	281.254	0.361569	2.58129	0.0492142
ENSMUSG00000020387	Jade2	322.382	249.864	0.3615	3.51626	0.00390375
ENSMUSG00000025816	Sec61a2	1606.81	1249.91	0.360867	4.57805	7.90606e-05
ENSMUSG00000025511	Tspan4	748.142	579.808	0.360714	3.54606	0.00356812
ENSMUSG00000033597	Caskin1	6368.94	4951.42	0.3605	6.22908	2.09698e-08
ENSMUSG00000031805	Jak3	353.097	273.824	0.360444	4.24554	0.000302769
ENSMUSG00000055407	Map6	6067.44	4751.29	0.360338	4.50224	0.000108953
ENSMUSG00000034327	Kctd9	203.961	162.511	0.360269	4.03778	0.000664641
ENSMUSG00000024736	Tmem132a	6284.35	4871.81	0.360118	2.80863	0.0286627
ENSMUSG00000074657	Kif5a	23560.5	18322.8	0.360109	4.82878	2.65432e-05
ENSMUSG00000026014	Raph1	2743.59	2164	0.3601	4.1365	0.000459278
ENSMUSG00000061981	Flot2	2800.28	2180.06	0.360088	5.98958	8.24161e-08
ENSMUSG00000038486	Sv2a	10938.8	8491.98	0.359899	4.61851	6.67414e-05
ENSMUSG00000040009	Gnaz	2231.76	1728.52	0.35927	3.56081	0.00341023
ENSMUSG00000074259	Gramd2	224.77	172.994	0.358891	3.35692	0.00638814
ENSMUSG00000044149	Nkrf	726.899	574.142	0.358812	5.96288	9.50362e-08
ENSMUSG00000034656	Cacna1a	3850.66	3045.96	0.358551	5.13389	6.66328e-06
ENSMUSG00000034926	Dhcr24	2996.97	2348.17	0.358115	4.54363	9.15253e-05
ENSMUSG00000015149	Sirt2	5090.35	4025.7	0.358027	3.49396	0.00417388
ENSMUSG00000047495	Dlgap2	305.21	249.27	0.358019	2.93735	0.0205969
ENSMUSG00000025372	Baiap2	497.21	387.428	0.357851	5.0272	1.09389e-05
ENSMUSG00000053166	Cdh22	937.398	728.872	0.357628	5.84113	1.84014e-07
ENSMUSG00000005686	Ampd3	1191.43	928.451	0.356428	5.20771	4.73915e-06
ENSMUSG00000020661	Dnmt3a	9521.26	7442.25	0.356369	5.59225	6.92133e-07
ENSMUSG00000027568	Ntsr1	324.116	253.034	0.356339	2.61901	0.0452225
ENSMUSG00000046329	Slc25a23	9816.76	7683.32	0.356334	4.88955	2.01916e-05
ENSMUSG00000068373	D430041D05Rik	2235.81	1767.47	0.355792	3.83053	0.00138615
ENSMUSG00000038576	Susd4	3013.12	2352.2	0.355584	5.74518	3.10435e-07
ENSMUSG00000059146	Ntrk3	5012.6	3941.66	0.354943	4.37813	0.000182143
ENSMUSG00000034040	Wbscr17	1038.39	813.906	0.354591	4.54551	9.07889e-05
ENSMUSG00000021983	Atp8a2	2871.88	2295.82	0.354021	4.78734	3.19449e-05
ENSMUSG00000043419	Chd3os	2571.85	2021.44	0.353957	4.95214	1.52922e-05
ENSMUSG00000015980	Lrrc27	96.7333	76.679	0.353851	2.79955	0.0292467
ENSMUSG00000107331	Gm42732	165.471	128.11	0.353361	3.06683	0.0145582
ENSMUSG00000105787	Gm8099	442.302	342.43	0.353244	2.65123	0.0419232
ENSMUSG00000040548	Tex2	2572.79	2021.79	0.352641	6.14258	3.45142e-08
ENSMUSG00000020284	1810043G02Rik	602.578	465.877	0.351735	5.39654	1.8722e-06
ENSMUSG00000042680	Garem1	459.587	363.565	0.351301	3.02908	0.016116
ENSMUSG00000041552	Ptchd1	179.78	148.575	0.351247	2.68948	0.0381678
ENSMUSG00000021868	Ppif	807.934	629.975	0.350557	5.79401	2.39214e-07
ENSMUSG00000026797	Stxbp1	16648.6	13050.7	0.350439	6.02843	6.65547e-08
ENSMUSG00000032911	Cspg4	1533.36	1207.98	0.350252	3.57749	0.00322064
ENSMUSG00000078185	Chml	579.9	455.493	0.350103	3.70674	0.00213026
ENSMUSG00000059316	Slc27a4	3809.8	2982.66	0.349514	4.45985	0.000129845
ENSMUSG00000027457	Snph	2576.61	2018.07	0.349339	6.82115	5.76481e-10
ENSMUSG00000019923	Zwint	14743.7	11537.4	0.34921	4.03335	0.00067605
ENSMUSG00000027894	Slc6a17	4706.15	3679.04	0.34908	4.24575	0.000302694
ENSMUSG00000071424	Grid2	1374.88	1081.77	0.3489	5.06694	9.15723e-06
ENSMUSG00000014498	Ankrd52	3006.73	2388.08	0.348643	4.37561	0.000183842
ENSMUSG00000041836	Ptpre	844.031	676.184	0.348608	4.11665	0.000496473
ENSMUSG00000030226	Lmo3	2824.41	2255.06	0.348243	3.25091	0.00873869
ENSMUSG00000020848	Doc2b	2732.06	2154.84	0.347863	5.2733	3.49029e-06
ENSMUSG00000042724	Map3k9	1226.67	980.963	0.347715	3.39951	0.005615
ENSMUSG00000021662	Arhgef28	530.046	425.011	0.347715	3.16302	0.0111653
ENSMUSG00000038240	Pdss2	250.057	195.733	0.346899	3.53171	0.00373262
ENSMUSG00000036622	Atp13a2	6220.62	4898.12	0.346876	3.50669	0.00401628
ENSMUSG00000032702	Kank1	1097.5	886.076	0.346493	2.60907	0.0461075
ENSMUSG00000032883	Acsl3	2355.61	1853.93	0.345586	5.74353	3.10833e-07
ENSMUSG00000032186	Tmod2	13579	10837.8	0.345553	5.27081	3.5242e-06
ENSMUSG00000027663	Zmat3	1512.32	1188.28	0.345351	4.39656	0.000168501
ENSMUSG00000022095	Fam160b2	1196.29	943.522	0.345309	4.84119	2.50827e-05
ENSMUSG00000056091	St3gal5	892.749	703.144	0.345084	5.86509	1.61298e-07
ENSMUSG00000066643	Wdr35	943.218	747.338	0.343775	4.44624	0.000136932
ENSMUSG00000045349	Sh2d5	709.106	555.152	0.343495	4.48969	0.000114646
ENSMUSG00000022048	Dpysl2	8388.39	6602.64	0.343447	4.64792	5.85562e-05
ENSMUSG00000079481	Nhsl2	1084.06	862.636	0.343347	3.39299	0.00571768
ENSMUSG00000062785	Kcnc3	1463.94	1160.61	0.342457	5.63546	5.51061e-07
ENSMUSG00000020435	Osbp2	1358.71	1075.05	0.341719	6.64451	1.74418e-09
ENSMUSG00000060371	Caln1	5277.56	4206.65	0.341366	4.06363	0.00060559
ENSMUSG00000102869	2900097C17Rik	2891.88	2282.65	0.34047	5.12683	6.90816e-06
ENSMUSG00000020124	Usp15	2670.06	2138.88	0.340098	6.1715	2.93167e-08
ENSMUSG00000025272	Tro	6733.62	5409.84	0.339988	3.61232	0.00289266
ENSMUSG00000043153	Ispd	230.847	180.842	0.339592	3.98467	0.000798849
ENSMUSG00000038039	Gcc2	1410.52	1124.25	0.337615	6.07287	5.1333e-08
ENSMUSG00000016346	Kcnq2	5852.76	4693.24	0.337525	4.40824	0.000160283
ENSMUSG00000020785	Camkk1	917.912	728.153	0.337505	5.50319	1.09424e-06
ENSMUSG00000038077	Kcna6	3448.58	2713.48	0.337057	4.07225	0.000586916
ENSMUSG00000026672	Optn	721.699	577.745	0.336639	5.54793	8.76382e-07
ENSMUSG00000022217	Emc9	336.223	261.225	0.336484	3.41855	0.00528046
ENSMUSG00000003746	Man1a	390.753	307.736	0.336001	3.10035	0.0132601
ENSMUSG00000046844	Vat1l	5413.84	4274.2	0.335995	2.7456	0.0334189
ENSMUSG00000097885	5031434O11Rik	135.127	105.126	0.33582	3.12517	0.012395
ENSMUSG00000028803	Nipal3	2256.12	1769.35	0.33564	3.29625	0.00764335
ENSMUSG00000028833	Ncdn	7515.19	5943.06	0.335443	3.14159	0.0118331
ENSMUSG00000079020	Slc45a4	1572.97	1243.06	0.334928	4.73219	4.06749e-05
ENSMUSG00000054863	Fam19a5	2357.62	1863.88	0.334806	3.9112	0.00104608
ENSMUSG00000021536	Adcy2	3556.03	2815.52	0.334408	4.30523	0.000239767
ENSMUSG00000044005	Gls2	99.5523	79.9813	0.334062	2.69873	0.0373626
ENSMUSG00000034723	Tmx4	5106.79	4059.05	0.333812	4.31838	0.000228554
ENSMUSG00000042604	Kcna4	331.286	266.061	0.333769	3.30432	0.00746829
ENSMUSG00000031224	Magee2	581.89	465.323	0.333669	3.86465	0.00123549
ENSMUSG00000030268	Bcat1	2446.62	1948.58	0.333584	8.79051	2.67984e-16
ENSMUSG00000025268	Maged2	6668.11	5280.3	0.33307	4.43806	0.000141354
ENSMUSG00000047875	Gpr157	101.671	82.1608	0.331728	2.81998	0.0278362
ENSMUSG00000029130	Rnf32	209.832	172.005	0.331574	3.09964	0.0132752
ENSMUSG00000030249	Abcc9	499.322	395.496	0.330773	3.91011	0.00104961
ENSMUSG00000026479	Lamc2	205.335	164.843	0.330628	2.59653	0.0474033
ENSMUSG00000031451	Gas6	1989.89	1576.26	0.330006	5.88793	1.42574e-07
ENSMUSG00000037855	Zfp365	989.629	785.377	0.329327	4.10398	0.000519772
ENSMUSG00000087259	2610035D17Rik	243.393	189.487	0.328877	2.71096	0.0362611
ENSMUSG00000050541	Adra1b	481.245	380.255	0.328815	3.15132	0.0115397
ENSMUSG00000059742	Kcnh7	539.703	447.727	0.328273	2.59173	0.0480164
ENSMUSG00000038280	Ostm1	708.216	559.496	0.328016	5.3912	1.91817e-06
ENSMUSG00000020422	Tns3	2538.47	2047.2	0.326848	2.90782	0.0222199
ENSMUSG00000033170	Card10	303.796	241.233	0.326807	4.06446	0.000604187
ENSMUSG00000053963	Stum	3657.22	2884.31	0.32675	3.17991	0.0106916
ENSMUSG00000029875	Ccdc184	2488.9	1986.28	0.32673	3.71727	0.00206015
ENSMUSG00000041632	Mrps27	632.247	500.376	0.326677	3.47599	0.00441165
ENSMUSG00000032507	Fbxl2	860.651	689.477	0.326614	3.99404	0.000771564
ENSMUSG00000108314	Prkcz2	291.365	228.709	0.32628	3.11172	0.0128586
ENSMUSG00000073436	Eme2	278.321	220.908	0.325799	3.12644	0.0123531
ENSMUSG00000040712	Camta2	3163.81	2523.33	0.325672	4.94855	1.55282e-05
ENSMUSG00000030878	Cdr2	370.45	297.159	0.325665	3.99745	0.000763858
ENSMUSG00000032012	Nectin1	2916.38	2325.39	0.325284	5.21215	4.6332e-06
ENSMUSG00000097431	Gm26782	374.228	305.294	0.325084	2.96044	0.0193832
ENSMUSG00000087088	Gm16638	182.083	145.538	0.323898	3.84553	0.00132327
ENSMUSG00000030075	Cntn3	419.311	352.472	0.323707	2.93945	0.020477
ENSMUSG00000000489	Pdgfb	590.747	475.397	0.323266	2.76818	0.0316536
ENSMUSG00000052364	B630019K06Rik	848.03	674.02	0.323226	3.01521	0.0167397
ENSMUSG00000026667	Uhmk1	4001.29	3192.79	0.323138	5.61819	6.05235e-07
ENSMUSG00000029403	Cdkl2	1684.31	1371.05	0.323035	5.29809	3.07216e-06
ENSMUSG00000005667	Mthfd2	295.176	234.294	0.322939	3.23426	0.00917398
ENSMUSG00000024109	Nrxn1	9624.23	7689.03	0.322905	3.81132	0.00148635
ENSMUSG00000028051	Hcn3	1491.47	1189.82	0.322315	4.46497	0.000127071
ENSMUSG00000019775	Rgs17	2851.42	2292.15	0.321076	3.06864	0.0144928
ENSMUSG00000026764	Kif5c	18474.6	14864.9	0.320983	6.3944	7.87341e-09
ENSMUSG00000022946	Dopey2	2539.39	2039.24	0.320849	5.26036	3.69681e-06
ENSMUSG00000017390	Aldoc	7037.93	5831.31	0.320203	2.58149	0.0491973
ENSMUSG00000021772	Nkiras1	906.989	721.921	0.320152	5.15688	5.98652e-06
ENSMUSG00000050069	Grem2	744.803	593.2	0.320087	4.03018	0.000683543
ENSMUSG00000031139	Mcf2	165.039	134.865	0.320057	3.27986	0.00800278
ENSMUSG00000032336	Nptn	5514.98	4420.02	0.319848	5.37118	2.13273e-06
ENSMUSG00000053580	Tanc2	4223.59	3463.47	0.319727	3.25142	0.00872994
ENSMUSG00000040659	Efhd2	1131.03	909.963	0.319442	3.75722	0.0017991
ENSMUSG00000056856	Jakmip3	509.581	420.209	0.31936	2.57422	0.0499808
ENSMUSG00000020277	Pfkl	2907.58	2322.23	0.319211	5.31991	2.76193e-06
ENSMUSG00000056124	B4galt6	3370.4	2727.74	0.319113	4.09791	0.000531883
ENSMUSG00000037709	Fam13a	361.235	290.467	0.318743	2.90099	0.0225823
ENSMUSG00000024130	Abca3	4499.81	3606.96	0.317864	4.32933	0.0002202
ENSMUSG00000051527	Usp29	3233.61	2641.78	0.317854	3.86811	0.00122063
ENSMUSG00000032262	Elovl4	1907.22	1532.98	0.31773	4.21896	0.000334308
ENSMUSG00000039252	Lgi2	2592.59	2084.75	0.317565	3.42186	0.0052254
ENSMUSG00000042359	Osbpl6	1293.87	1068.06	0.317525	4.07003	0.000591779
ENSMUSG00000027978	Prss12	241.755	193.154	0.317418	3.05803	0.0149222
ENSMUSG00000028680	Plk3	503.251	399.81	0.316816	4.34235	0.000210018
ENSMUSG00000021066	Atl1	1965.54	1597.98	0.316447	4.72456	4.19621e-05
ENSMUSG00000029334	Prkg2	141.75	116.693	0.31635	3.03566	0.0158256
ENSMUSG00000072825	Cep170b	5665.08	4550.17	0.316292	4.02323	0.000700615
ENSMUSG00000022742	Cpox	293.068	237.012	0.316262	4.08479	0.000559631
ENSMUSG00000023011	Faim2	3127.02	2502.36	0.316248	4.32668	0.000222171
ENSMUSG00000050357	Carmil2	909.496	725.916	0.315962	3.06295	0.0147232
ENSMUSG00000026955	Sapcd2	215.152	170.438	0.315903	2.57703	0.0497124
ENSMUSG00000085069	Gm13111	122.201	96.331	0.315873	3.26984	0.00824346
ENSMUSG00000022768	Ccdc116	196.802	159.549	0.315775	3.49567	0.00415706
ENSMUSG00000034312	Iqsec1	5544.26	4459.63	0.315725	3.96714	0.00085185
ENSMUSG00000042793	Lgr6	148.352	119.377	0.315222	3.16843	0.0110186
ENSMUSG00000021476	Habp4	2525.54	2033.77	0.315148	4.60535	7.06172e-05
ENSMUSG00000035505	Cox18	219.965	171.828	0.314717	3.35677	0.00638893
ENSMUSG00000045294	Insig1	851.936	678.742	0.314636	5.23339	4.20366e-06
ENSMUSG00000094500	Smim18	219.789	176.185	0.314609	3.19061	0.0103824
ENSMUSG00000041014	Nrg3	870.392	716.195	0.314371	3.58904	0.00311896
ENSMUSG00000063568	Jazf1	869.871	701.696	0.314275	4.0493	0.000637877
ENSMUSG00000027298	Tyro3	2094.74	1679.94	0.314194	4.95971	1.48161e-05
ENSMUSG00000049100	Pcdh10	6627.44	5333.97	0.314163	3.60006	0.00300818
ENSMUSG00000026632	Tatdn3	339.301	267.877	0.314073	2.59129	0.0480588
ENSMUSG00000075415	Fnbp1	3978.81	3210.55	0.31361	6.79439	6.87696e-10
ENSMUSG00000027624	Epb41l1	11925.4	9600.47	0.313536	6.35661	9.78824e-09
ENSMUSG00000026311	Asb1	1111.25	894.584	0.313369	4.52655	9.81807e-05
ENSMUSG00000026944	Abca2	4172.13	3352.63	0.313022	5.11699	7.24592e-06
ENSMUSG00000004187	Kifc2	7644.66	6150.44	0.312713	5.10948	7.52242e-06
ENSMUSG00000027221	Chst1	2065.97	1658.64	0.312645	3.36409	0.0062447
ENSMUSG00000027030	Stk39	1184.54	956.798	0.312642	5.04856	9.92592e-06
ENSMUSG00000026443	Lrrn2	2215.3	1785.62	0.312563	3.12705	0.0123346
ENSMUSG00000035640	Cbarp	6175.84	4964.47	0.312493	3.1357	0.012027
ENSMUSG00000037217	Syn1	7367.98	5928.02	0.31248	4.47858	0.000120003
ENSMUSG00000097040	2610316D01Rik	128.132	104.637	0.312202	2.66574	0.0404424
ENSMUSG00000028937	Acot7	5246	4225.7	0.312145	2.66179	0.0408444
ENSMUSG00000042115	Klhdc8a	886.599	710.026	0.312126	3.7599	0.00178361
ENSMUSG00000027010	Slc25a12	3174.4	2566.69	0.311735	6.19765	2.52216e-08
ENSMUSG00000043384	Gprasp1	22700.1	18460.2	0.311323	5.16515	5.78289e-06
ENSMUSG00000040543	Pitpnm3	2155.46	1742.93	0.311305	4.89535	1.96511e-05
ENSMUSG00000027996	Sfrp2	316.665	252.821	0.311157	2.66975	0.040076
ENSMUSG00000037426	Depdc5	1283.24	1041.83	0.311051	5.27875	3.39698e-06
ENSMUSG00000047013	Fbxo41	2899.92	2331.68	0.311009	4.93285	1.67433e-05
ENSMUSG00000063887	Nlgn1	1693.27	1379.37	0.310859	4.21459	0.000339407
ENSMUSG00000030134	Rasgef1a	799.495	655.191	0.310777	3.89301	0.00111443
ENSMUSG00000055493	Epm2a	832.638	670.89	0.310652	3.69232	0.00223275
ENSMUSG00000035828	Pim3	648.911	517.875	0.310079	3.48287	0.00431869
ENSMUSG00000022525	Hrasls	208.63	168.776	0.309898	2.8417	0.0263767
ENSMUSG00000090071	Cdk5r2	3599.8	2900.19	0.309571	3.31927	0.00712444
ENSMUSG00000024120	Lrpprc	1805.39	1466.93	0.30947	6.08094	4.91174e-08
ENSMUSG00000025240	Sacm1l	1115.59	897.434	0.309436	4.04125	0.000655698
ENSMUSG00000032172	Olfm2	3818.76	3074.71	0.309131	3.75639	0.00180407
ENSMUSG00000015599	Ttbk1	3195.41	2580.48	0.308805	4.79178	3.13341e-05
ENSMUSG00000029059	Fam213b	428.382	341.122	0.308652	3.05239	0.0151498
ENSMUSG00000028158	Mttp	245.029	201.338	0.308489	3.15959	0.0112716
ENSMUSG00000072640	Lyrm9	1036.34	841.538	0.308419	5.39902	1.8542e-06
ENSMUSG00000052133	Sema5b	794.998	633.039	0.308331	4.19543	0.000366413
ENSMUSG00000070802	Pnmal2	9361.23	7535.46	0.308275	4.26585	0.000279401
ENSMUSG00000031297	Slc7a3	756.424	611.13	0.307811	2.62316	0.0448336
ENSMUSG00000034987	Hrh2	145.912	118.527	0.307631	2.90107	0.0225823
ENSMUSG00000020802	Ube2o	4205.71	3398.08	0.306505	5.39919	1.8542e-06
ENSMUSG00000013033	Adgrl1	14932.6	12082.6	0.306249	5.39473	1.88591e-06
ENSMUSG00000027384	Ndufaf5	586.96	472.183	0.305712	4.44782	0.000136249
ENSMUSG00000030077	Chl1	12740.4	10506.2	0.305353	3.62238	0.0028025
ENSMUSG00000022132	Cldn10	641.142	515.092	0.305178	3.83612	0.00136124
ENSMUSG00000027983	Cyp2u1	216.055	172.925	0.305018	3.35662	0.00638983
ENSMUSG00000006576	Slc4a3	4273.23	3452.87	0.304871	6.28822	1.48173e-08
ENSMUSG00000034636	Zyg11b	6011.91	4918.06	0.304788	4.91459	1.80455e-05
ENSMUSG00000062252	Lhfpl5	263.437	211.981	0.304625	2.76478	0.0318951
ENSMUSG00000070287	Slc35g2	319.541	257.556	0.3044	3.53061	0.00374003
ENSMUSG00000037138	Aff3	1144.64	930.432	0.304295	4.32111	0.000226898
ENSMUSG00000039747	Orai2	1333.2	1084.47	0.303835	4.58448	7.71245e-05
ENSMUSG00000059714	Flot1	2028.21	1633.21	0.30373	4.47291	0.000122937
ENSMUSG00000017724	Etv4	1047.25	836.948	0.303283	3.95655	0.00088635
ENSMUSG00000044576	Garem2	716.436	586.086	0.303038	3.04661	0.0153874
ENSMUSG00000036699	Zcchc12	6960.07	5632.47	0.302762	3.11452	0.0127547
ENSMUSG00000025757	Hspa4l	2197.01	1796.74	0.302594	5.15858	5.9538e-06
ENSMUSG00000052298	Cdc42se2	3396.14	2750.29	0.302106	5.15801	5.95876e-06
ENSMUSG00000048483	Zdhhc22	1107.14	892.395	0.301982	2.81671	0.0280798
ENSMUSG00000022636	Alcam	4008.68	3277.39	0.301883	3.86858	0.00121914
ENSMUSG00000036106	Prr5	386.949	313.334	0.301874	3.3469	0.00657292
ENSMUSG00000034586	Hid1	2159.1	1747.05	0.301668	5.09376	8.10768e-06
ENSMUSG00000028804	Csmd2	2290.38	1901.6	0.301636	2.58361	0.0489443
ENSMUSG00000024065	Ehd3	2025.11	1638.11	0.301498	4.34243	0.000210018
ENSMUSG00000030616	Sytl2	371.062	300.347	0.300842	3.23298	0.00920143
ENSMUSG00000032549	Rab6b	21104	17126.1	0.300545	4.85415	2.35661e-05
ENSMUSG00000021457	Syk	180.134	147.601	0.300384	2.672	0.0398844
ENSMUSG00000057897	Camk2b	9662.64	7861.25	0.300369	5.3626	2.22677e-06
ENSMUSG00000043903	Zfp469	123.341	99.3866	0.300041	2.6227	0.0448599
ENSMUSG00000031605	Klhl2	1204.91	983.355	0.299519	6.423	6.59113e-09
ENSMUSG00000028528	Dnajc6	6362.77	5181.76	0.298575	4.5007	0.00010966
ENSMUSG00000030376	Slc8a2	2598.63	2105.17	0.29849	3.91295	0.00103915
ENSMUSG00000026458	Ppfia4	4582	3735.05	0.298289	5.3143	2.83323e-06
ENSMUSG00000072494	Ppp1r3e	384.578	317.513	0.297801	4.01568	0.000719482
ENSMUSG00000043388	Tmem130	12316	9988.73	0.297609	2.88818	0.0233741
ENSMUSG00000030870	Ubfd1	3547.49	2888.67	0.297065	4.82712	2.67133e-05
ENSMUSG00000042401	Crtac1	891.557	721.72	0.296916	3.37455	0.00604524
ENSMUSG00000027438	Napb	6935.14	5673.7	0.29619	4.81218	2.85709e-05
ENSMUSG00000042216	Sgsm1	1638.41	1339.91	0.296167	3.27946	0.00800792
ENSMUSG00000051343	Rab11fip5	2337.32	1899.57	0.29583	5.29336	3.14868e-06
ENSMUSG00000021147	Wdr37	1713.21	1405.04	0.295507	4.48226	0.000118144
ENSMUSG00000027763	Mbnl1	809.249	649.473	0.295168	3.50098	0.00408709
ENSMUSG00000044667	Plppr4	3085.42	2530.3	0.294983	3.9681	0.000849435
ENSMUSG00000004815	Dgkq	1601.49	1298.56	0.29469	3.36454	0.00623701
ENSMUSG00000028876	Epha10	2612.64	2136.55	0.294524	3.88927	0.00112909
ENSMUSG00000007021	Syngr3	4220.16	3421.75	0.294516	3.12953	0.0122393
ENSMUSG00000035849	Krt222	594.506	485.65	0.294126	4.31277	0.00023307
ENSMUSG00000050908	Tvp23a	1374.66	1123.41	0.293846	4.21146	0.00034368
ENSMUSG00000030275	Etnk1	6520.07	5320.1	0.293835	4.30047	0.000244112
ENSMUSG00000048814	Lonrf2	6219.33	5102.21	0.293226	4.56871	8.23189e-05
ENSMUSG00000063698	Sfxn4	154.519	124.779	0.293054	3.39731	0.00564382
ENSMUSG00000021852	Slc35f4	339.644	279.443	0.292262	3.68393	0.00228962
ENSMUSG00000075478	Slitrk1	1788.37	1477.28	0.292131	5.34083	2.48453e-06
ENSMUSG00000033594	Spata2l	375.274	302.336	0.292013	3.2467	0.00885233
ENSMUSG00000052031	Tagap1	237.348	191.826	0.291908	2.98746	0.0179961
ENSMUSG00000062580	Timm17a	827.946	683.784	0.291656	4.9859	1.31598e-05
ENSMUSG00000020657	Dnajc27	2367.04	1928.09	0.291507	3.79395	0.0015824
ENSMUSG00000039908	Slc26a11	235.536	191.837	0.291068	3.22342	0.00946784
ENSMUSG00000030329	Pianp	2007.99	1641.75	0.289979	4.77789	3.3263e-05
ENSMUSG00000058589	Anks1b	2628.94	2151.78	0.289901	4.1871	0.000378346
ENSMUSG00000053024	Cntn2	2691.98	2222.61	0.289654	3.94865	0.000914512
ENSMUSG00000050390	C77080	767.801	624.882	0.289562	4.80548	2.93474e-05
ENSMUSG00000020892	Aloxe3	352.972	288.236	0.289416	3.34592	0.00658812
ENSMUSG00000004113	Cacna1b	3789.12	3170.27	0.289264	3.50657	0.00401628
ENSMUSG00000025892	Gria4	3654.28	3020.12	0.288707	4.166	0.000410432
ENSMUSG00000040820	Hlcs	405.574	333.872	0.288487	3.49944	0.00410711
ENSMUSG00000034616	Ssh3	1125.32	900.882	0.288346	2.99768	0.0175556
ENSMUSG00000020085	Aifm2	345.443	284.179	0.288236	3.22478	0.0094298
ENSMUSG00000020340	Cyfip2	9090.26	7458.98	0.287848	4.59426	7.39072e-05
ENSMUSG00000035049	Rrp12	676.449	552.979	0.287675	3.94489	0.000926282
ENSMUSG00000015342	Xk	303.72	248.536	0.287209	3.00214	0.0173505
ENSMUSG00000057614	Gnai1	2429.89	1992.33	0.287175	2.70759	0.036556
ENSMUSG00000028655	Mfsd2a	1138.26	951.932	0.287155	2.94707	0.0200475
ENSMUSG00000046750	Selenov	164.675	134.889	0.286981	2.98501	0.0181236
ENSMUSG00000020627	Klhl29	762.773	621.773	0.286504	2.98849	0.0179531
ENSMUSG00000020261	Slc36a1	1619.75	1329.06	0.286476	4.20058	0.000358672
ENSMUSG00000040918	Slc19a2	192.702	157.338	0.286295	2.74344	0.0335835
ENSMUSG00000058975	Kcnc1	2834.11	2349.13	0.286265	4.19528	0.000366413
ENSMUSG00000006800	Sulf2	4873.63	3996.85	0.286061	3.99508	0.000769213
ENSMUSG00000042744	Hectd4	8340.88	6887.84	0.285687	3.383	0.00589247
ENSMUSG00000029361	Nos1	1775.11	1467.17	0.285667	2.9196	0.0215388
ENSMUSG00000005469	Prkaca	4459.39	3646.93	0.285505	4.37524	0.00018401
ENSMUSG00000028550	Atg4c	491.249	402.603	0.285424	3.6883	0.0022597
ENSMUSG00000027550	Lrrcc1	928.309	763.903	0.285298	3.54457	0.00358265
ENSMUSG00000031872	Bean1	589.417	482.992	0.28509	4.00707	0.000740344
ENSMUSG00000024758	Rtn3	19168	15739.1	0.284662	4.37658	0.000183161
ENSMUSG00000024664	Fads3	1405.14	1151.5	0.28446	3.33871	0.00673172
ENSMUSG00000043460	Elfn2	1806.21	1490.39	0.284344	3.58837	0.00312555
ENSMUSG00000033624	Pdpr	654.273	544.052	0.283669	3.15452	0.0114302
ENSMUSG00000096472	Cdkn2d	995.633	811.047	0.283633	3.34722	0.00657142
ENSMUSG00000025742	Prps2	332.956	270.746	0.283422	3.39381	0.00570474
ENSMUSG00000059708	Akap17b	525.361	435.731	0.282867	2.60604	0.0463873
ENSMUSG00000020003	Pex7	685.251	564.683	0.282858	5.17339	5.5672e-06
ENSMUSG00000034591	Slc41a2	721.395	595.138	0.282804	3.63072	0.00273186
ENSMUSG00000019864	Rtn4ip1	269.346	218.187	0.282531	3.31787	0.00715448
ENSMUSG00000024127	Prepl	7728.31	6436.7	0.282517	5.06811	9.11168e-06
ENSMUSG00000029123	Stk32b	2119.05	1744.21	0.282445	4.31871	0.000228537
ENSMUSG00000049939	Lrrc4	1430.28	1188.48	0.282109	4.98985	1.29674e-05
ENSMUSG00000057440	Mpp7	248.131	204.927	0.28181	2.79816	0.0293542
ENSMUSG00000045201	Lrrc3b	399.044	328.424	0.281512	3.05747	0.01494
ENSMUSG00000038072	Galnt11	1132.98	941.002	0.281502	5.18328	5.31837e-06
ENSMUSG00000036745	Ttll7	1192.31	986.223	0.281395	4.555	8.72174e-05
ENSMUSG00000019763	Rmnd1	152.33	126.668	0.281261	2.91988	0.0215259
ENSMUSG00000002068	Ccne1	254.781	209.011	0.281046	3.12033	0.0125581
ENSMUSG00000022887	Masp1	550.038	454.096	0.281041	3.70451	0.00214258
ENSMUSG00000066197	Gpr139	434.198	359.909	0.280975	3.23726	0.00910896
ENSMUSG00000038593	Tctn1	747.679	610.704	0.280465	3.17949	0.0107031
ENSMUSG00000026109	Tmeff2	1389.03	1146.43	0.280183	3.78213	0.00164802
ENSMUSG00000036966	Spryd3	3318.07	2716.33	0.280175	3.44199	0.0049052
ENSMUSG00000031565	Fgfr1	1860.93	1531.45	0.280094	4.21806	0.000334905
ENSMUSG00000035284	Vps13c	1565.76	1330.08	0.28004	2.61858	0.0452456
ENSMUSG00000022621	Rabl2	708.691	585.18	0.280024	3.04248	0.0155482
ENSMUSG00000049999	Ppp1r3d	235.038	191.638	0.279887	2.67403	0.0396856
ENSMUSG00000043557	Mdga1	2951.48	2425.58	0.279855	3.14902	0.0116087
ENSMUSG00000036894	Rap2b	602.283	494.986	0.279789	3.19187	0.0103525
ENSMUSG00000021259	Cyp46a1	1006.13	824.764	0.27969	3.67464	0.00236517
ENSMUSG00000068566	Myadm	1026.54	847.435	0.279606	3.32637	0.0069838
ENSMUSG00000027223	Mapk8ip1	9182.87	7566.31	0.279336	3.60317	0.00297798
ENSMUSG00000054455	Vapb	3725.02	3066.17	0.279253	7.15686	6.21252e-11
ENSMUSG00000039662	Icmt	1386.85	1140.77	0.279238	4.05428	0.000626387
ENSMUSG00000037606	Osbpl5	1034.94	846.88	0.278938	4.53669	9.41514e-05
ENSMUSG00000062209	Erbb4	1016.32	838.899	0.278763	3.07499	0.0142329
ENSMUSG00000041842	Fhdc1	231.128	191.74	0.278454	2.83871	0.0265543
ENSMUSG00000032279	Idh3a	3265.74	2690.92	0.27823	5.99382	8.07719e-08
ENSMUSG00000001089	Luzp1	1345.26	1122.96	0.277991	3.2425	0.00895312
ENSMUSG00000042581	Thsd7b	832.688	694.562	0.27732	2.80334	0.0290111
ENSMUSG00000091002	Tcerg1l	1276.43	1060.75	0.277276	3.6339	0.00270688
ENSMUSG00000103922	Gm6123	277.574	229.537	0.277155	3.14489	0.0117296
ENSMUSG00000026819	Slc25a25	1480.54	1215.26	0.276816	4.13289	0.00046536
ENSMUSG00000056394	Lig1	1159.9	958.372	0.276739	4.3121	0.000233438
ENSMUSG00000032193	Ldlr	510.082	422.259	0.276305	3.64413	0.00261476
ENSMUSG00000030638	Sh3gl3	746.714	625.739	0.276219	4.43817	0.000141354
ENSMUSG00000033419	Snap91	8369.93	6913.16	0.275732	3.94541	0.0009248
ENSMUSG00000031840	Rab3a	6918.32	5692.56	0.275663	3.58969	0.00311562
ENSMUSG00000034187	Nsf	12055.4	9899.8	0.275563	3.944	0.000929182
ENSMUSG00000043670	Diras1	3617.61	2969.33	0.275509	3.49443	0.00417212
ENSMUSG00000024410	3110002H16Rik	601.876	498.394	0.275494	4.14372	0.000447397
ENSMUSG00000038181	Chpf2	798.675	656.54	0.274938	3.54874	0.00353937
ENSMUSG00000019370	Calm3	30100.5	24732.2	0.274715	3.32903	0.00692317
ENSMUSG00000045083	Lingo2	769.238	657.443	0.274363	2.68445	0.0386542
ENSMUSG00000032913	Lrig2	938.729	778.9	0.274065	3.41059	0.00541428
ENSMUSG00000000627	Sema4f	729.51	604.482	0.273905	3.39974	0.005615
ENSMUSG00000031833	Mast3	1407.29	1156.16	0.273897	4.91889	1.7744e-05
ENSMUSG00000033768	Nrxn2	12334.6	10171.8	0.273723	2.93216	0.020873
ENSMUSG00000050705	2310061I04Rik	1077.31	886.18	0.273495	6.37168	8.97933e-09
ENSMUSG00000078202	Nrarp	621.194	504.666	0.273477	2.77092	0.0314232
ENSMUSG00000042078	Svop	3061.28	2526.02	0.273385	3.54074	0.00362348
ENSMUSG00000020654	Adcy3	1294.59	1069.48	0.273119	4.19424	0.00036785
ENSMUSG00000000168	Dlat	1758.96	1461.58	0.273038	5.46249	1.34774e-06
ENSMUSG00000022973	Synj1	5245.21	4353.76	0.272964	3.9986	0.000762596
ENSMUSG00000029228	Lnx1	800.144	661.388	0.272874	4.91944	1.77211e-05
ENSMUSG00000041078	Grid1	2169.16	1803.77	0.272733	3.98341	0.000802149
ENSMUSG00000039607	Rbms3	1507.2	1250.19	0.272732	2.64378	0.0426346
ENSMUSG00000030729	Pgm2l1	9586.62	7994.8	0.272498	2.94907	0.0199494
ENSMUSG00000022802	Lmln	365.36	308.484	0.272143	3.54004	0.00362989
ENSMUSG00000026249	Serpine2	9682.06	8137.47	0.272122	3.04755	0.0153598
ENSMUSG00000035596	Mboat7	3650.54	3020.63	0.27173	4.22636	0.000325231
ENSMUSG00000052544	St6galnac3	339.438	286.677	0.271692	3.1258	0.0123742
ENSMUSG00000031161	Hdac6	2871.99	2380.31	0.271656	5.27176	3.51514e-06
ENSMUSG00000023328	Ache	2458.01	2029.66	0.271626	2.80234	0.0290847
ENSMUSG00000026925	Inpp5e	775.841	643.416	0.271421	3.70753	0.00212636
ENSMUSG00000011589	Fsd1	1532.01	1263.58	0.271273	3.45127	0.00477991
ENSMUSG00000031732	Phlpp2	1329.26	1115.87	0.271267	4.15732	0.000424922
ENSMUSG00000050556	Kcnb1	2608.01	2179.54	0.271127	4.00903	0.00073601
ENSMUSG00000022307	Oxr1	1985.2	1643.27	0.271085	4.26033	0.000285593
ENSMUSG00000022296	Baalc	380.857	317.764	0.270951	3.40528	0.00551367
ENSMUSG00000027405	Nop56	1488.73	1242.77	0.270859	4.15768	0.000424525
ENSMUSG00000018849	Wwc1	1619.24	1345.39	0.27085	2.98123	0.018302
ENSMUSG00000039089	L3mbtl3	1459.57	1224.75	0.270192	3.55221	0.00350588
ENSMUSG00000042097	Zfp239	455.503	382.401	0.270151	3.47573	0.004414
ENSMUSG00000037466	4930427A07Rik	143.286	115.432	0.269681	2.64402	0.0426152
ENSMUSG00000030760	Acer3	352.761	291.245	0.26954	3.39102	0.0057488
ENSMUSG00000024269	Tpgs2	1441.53	1196.18	0.269532	4.80842	2.90567e-05
ENSMUSG00000027500	Stmn2	28025.4	23327.6	0.269357	3.42601	0.0051614
ENSMUSG00000038664	Herc1	5488.37	4675.56	0.269331	2.85462	0.0255068
ENSMUSG00000025486	Sirt3	963.08	795.339	0.268798	3.48961	0.00422955
ENSMUSG00000028082	Sh3d19	1278.04	1065.05	0.268331	4.35163	0.000202125
ENSMUSG00000026675	Hsd17b7	464.938	385.426	0.268144	3.75042	0.00184082
ENSMUSG00000044847	Lsm11	6063.54	5058.61	0.268115	3.7402	0.00190933
ENSMUSG00000080989	Gm14048	182.63	151.87	0.267789	3.06265	0.0147332
ENSMUSG00000053293	Pom121	1439.77	1192.83	0.267655	4.28032	0.000264067
ENSMUSG00000036615	Rfxap	580.797	482.148	0.267561	3.69569	0.00220942
ENSMUSG00000036510	Cdh8	2444.14	2009.89	0.267386	2.67176	0.0399021
ENSMUSG00000031604	Msmo1	1969.58	1624.77	0.267301	4.30878	0.000236634
ENSMUSG00000022551	Cyc1	3044.08	2527.04	0.267201	2.8681	0.0246788
ENSMUSG00000021209	Ppp4r4	380.801	318.532	0.267169	2.75589	0.0326013
ENSMUSG00000034799	Unc13a	4798.89	4027.97	0.267153	3.08609	0.0137726
ENSMUSG00000040133	Gpr176	421.231	352.874	0.267061	3.07696	0.0141437
ENSMUSG00000030704	Rab6a	6639.88	5536.08	0.267049	3.84536	0.00132327
ENSMUSG00000024143	Rhoq	1242.4	1013.28	0.267008	3.28856	0.00781029
ENSMUSG00000008226	Scrn3	214.885	175.747	0.266956	2.91083	0.0220373
ENSMUSG00000032802	Srxn1	1152.91	954.446	0.266856	3.72627	0.00200239
ENSMUSG00000025137	Pcyt2	1525.94	1263.65	0.266661	3.79399	0.0015824
ENSMUSG00000021140	Pcnx	2968.19	2493.93	0.266645	3.7056	0.00213771
ENSMUSG00000043866	Taf10	517.75	429.435	0.266382	4.11354	0.000502552
ENSMUSG00000034064	Poglut1	843.509	704.117	0.266263	4.58387	7.72813e-05
ENSMUSG00000054499	Dedd2	442.063	370.954	0.266012	3.58403	0.00316908
ENSMUSG00000025366	Esyt1	596.823	493.624	0.265975	3.2158	0.00966864
ENSMUSG00000059361	Nrsn2	1877.81	1551.85	0.265248	3.4722	0.00446469
ENSMUSG00000055541	Lair1	170.935	146.003	0.265002	2.75787	0.0324778
ENSMUSG00000030451	Herc2	6744.14	5703.5	0.264796	2.66608	0.0404117
ENSMUSG00000104913	Gm6560	762.468	633.231	0.264495	2.72336	0.0352751
ENSMUSG00000010064	Slc38a3	3055.44	2506.19	0.264429	3.76049	0.00178074
ENSMUSG00000058454	Dhcr7	1886.73	1578.41	0.264385	3.32224	0.00706285
ENSMUSG00000107747	Gm5881	1737.13	1436.46	0.263651	3.17132	0.0109255
ENSMUSG00000033569	Adgrb3	2873.86	2418.16	0.263514	4.61757	6.69864e-05
ENSMUSG00000055067	Smyd3	805.615	671.763	0.263469	2.87643	0.0241702
ENSMUSG00000020607	Fam84a	1350.8	1120.91	0.263163	2.58612	0.0486508
ENSMUSG00000096188	Cmtm4	3258.42	2716.09	0.263031	4.73487	4.02149e-05
ENSMUSG00000021895	Arhgef3	800.456	668.117	0.262972	3.03283	0.0159458
ENSMUSG00000033361	Prrg3	1490.9	1263.98	0.262526	4.56033	8.53894e-05
ENSMUSG00000051811	Cox6b2	281.384	234.85	0.262388	2.83885	0.0265507
ENSMUSG00000039621	Prex1	4203.37	3541.31	0.262202	3.19302	0.010315
ENSMUSG00000022231	Sema5a	2024.2	1690.44	0.26146	3.17372	0.0108548
ENSMUSG00000020181	Nav3	3041.16	2575.25	0.261437	3.53695	0.00366753
ENSMUSG00000056596	Trnp1	1337.09	1108.4	0.260513	2.89214	0.0231232
ENSMUSG00000067279	Ppp1r3c	1015.89	840.909	0.260403	2.89771	0.0227782
ENSMUSG00000039485	Tspyl4	14094.8	11780.1	0.260287	4.61854	6.67414e-05
ENSMUSG00000062257	Opcml	4225.4	3537.9	0.259904	4.25896	0.000286942
ENSMUSG00000025651	Uqcrc1	4306.25	3597.14	0.259744	3.00414	0.0172623
ENSMUSG00000031974	Abcb10	1127.82	944.511	0.259523	4.95853	1.48753e-05
ENSMUSG00000039652	Cpeb3	791.908	668.25	0.25932	3.39848	0.00562683
ENSMUSG00000054720	Lrrc8c	680.204	575.456	0.25913	4.19124	0.000372001
ENSMUSG00000037134	Prmt9	548.721	461.436	0.258783	4.68924	4.90583e-05
ENSMUSG00000035311	Gnptab	3186.76	2702.11	0.258769	4.42367	0.000149937
ENSMUSG00000058254	Tspan7	12467.9	10404.3	0.258763	4.16205	0.000417258
ENSMUSG00000050812	AI314180	3013.25	2541.11	0.258679	4.207	0.000349569
ENSMUSG00000031227	Magee1	5180.6	4331.95	0.258208	3.51338	0.00393436
ENSMUSG00000058070	Eml1	1128.83	946.385	0.258021	4.5965	7.33056e-05
ENSMUSG00000020926	Adam11	2043.92	1707.06	0.257781	4.52174	0.000100031
ENSMUSG00000028527	Ak4	397.563	332.63	0.257765	2.72436	0.0351972
ENSMUSG00000020668	Kif3c	5772.32	4851.99	0.257256	4.48662	0.000116027
ENSMUSG00000042787	Exog	698.99	591.405	0.257244	5.16356	5.82532e-06
ENSMUSG00000026203	Dnajb2	1370.9	1143.25	0.257172	2.71235	0.0361523
ENSMUSG00000029120	Ppp2r2c	6540.7	5468.09	0.256804	4.31843	0.000228554
ENSMUSG00000057069	Ero1lb	192.106	158.636	0.25662	2.60759	0.0462487
ENSMUSG00000022523	Fgf12	1429.48	1196.3	0.256466	3.71913	0.00204824
ENSMUSG00000031302	Nlgn3	2135.22	1778.19	0.256313	4.74243	3.89196e-05
ENSMUSG00000018012	Rac3	3873.64	3229.51	0.256224	2.83594	0.0267388
ENSMUSG00000044628	Rnf208	1605.86	1343.73	0.255652	3.19036	0.0103839
ENSMUSG00000018707	Dync1h1	16063.2	13488.1	0.255405	3.12067	0.0125525
ENSMUSG00000027806	Tsc22d2	970.724	808.327	0.255303	2.77298	0.0312427
ENSMUSG00000019235	Rps6kl1	954.308	794.413	0.255171	4.16619	0.000410432
ENSMUSG00000018865	Sult4a1	4259.07	3557.05	0.254367	3.55927	0.00342553
ENSMUSG00000022951	Rcan1	1551.43	1296.57	0.254243	3.73458	0.00194442
ENSMUSG00000031841	Cdh13	7299.18	6108.84	0.254024	3.00265	0.017327
ENSMUSG00000061080	Lsamp	8812.2	7394.11	0.253883	3.75926	0.00178713
ENSMUSG00000036298	Slc2a13	964.18	807.947	0.253856	2.79313	0.0296787
ENSMUSG00000089809	Rasgef1b	475.755	399.755	0.253814	2.97866	0.0184325
ENSMUSG00000022856	Tmem41a	270.887	226.173	0.253645	2.86535	0.0248426
ENSMUSG00000041762	Gpr155	705.48	597.931	0.253308	3.28949	0.00779038
ENSMUSG00000021759	Plpp1	574.049	475.989	0.25324	3.3029	0.00750023
ENSMUSG00000042460	C1galt1	503.857	410.4	0.252642	2.69355	0.0377957
ENSMUSG00000028634	Hivep3	1277.26	1079.33	0.252559	2.6614	0.0408811
ENSMUSG00000029482	Aacs	1851.61	1553.76	0.252007	2.87102	0.0245033
ENSMUSG00000023017	Asic1	4277.03	3586.1	0.251814	4.00943	0.000735192
ENSMUSG00000029576	Radil	476.31	398.817	0.251808	3.1514	0.0115397
ENSMUSG00000029364	Wsb2	6257.52	5238.93	0.25159	3.51343	0.00393436
ENSMUSG00000039838	Slc45a1	1299.48	1088.49	0.251553	3.16629	0.0110812
ENSMUSG00000018401	Mtmr4	2326.36	1961.48	0.251545	3.62977	0.00274053
ENSMUSG00000004633	Chn2	601.209	501.754	0.251298	3.1799	0.0106916
ENSMUSG00000057914	Cacnb2	792.637	672.261	0.251272	3.69406	0.00222025
ENSMUSG00000034110	Kctd7	473.922	397.877	0.251144	2.87227	0.0244349
ENSMUSG00000070576	Mn1	780.019	651.791	0.250541	3.11778	0.0126434
ENSMUSG00000037032	Apbb1	6074.95	5093.95	0.250429	3.07292	0.0143175
ENSMUSG00000030145	Zfp248	357.737	308.097	0.249706	3.34902	0.00653642
ENSMUSG00000037754	Ppp1r16b	1949.14	1640.41	0.249681	3.02649	0.0162335
ENSMUSG00000005683	Cs	7199.53	6060.01	0.249549	4.48353	0.000117533
ENSMUSG00000024901	Peli3	209.293	182.652	0.24929	2.79388	0.0296271
ENSMUSG00000004565	Pnpla6	1993.28	1676.97	0.249193	4.07784	0.000574786
ENSMUSG00000009894	Snap47	6633.42	5557.07	0.248899	2.82346	0.0275842
ENSMUSG00000031633	Slc25a4	12445.3	10430.6	0.248798	3.077	0.0141437
ENSMUSG00000005873	Reep5	11012.3	9273.41	0.248579	3.54224	0.0036052
ENSMUSG00000048550	Thnsl1	403.878	342.143	0.248494	3.00029	0.017445
ENSMUSG00000033453	Adamts15	760.894	661.04	0.248477	2.83428	0.0268543
ENSMUSG00000027394	Ttl	2064	1752.07	0.248425	5.0872	8.3644e-06
ENSMUSG00000029575	Mmab	1344.06	1126.35	0.248357	3.84361	0.00132945
ENSMUSG00000021594	Srd5a1	455.159	383.592	0.248275	3.86098	0.00125069
ENSMUSG00000015944	Gatsl2	3985.43	3356.17	0.247952	4.04857	0.00063934
ENSMUSG00000030172	Erc1	4937.4	4194.01	0.247933	4.03256	0.000677919
ENSMUSG00000040867	Begain	2242.87	1880.02	0.247844	3.17558	0.0107974
ENSMUSG00000025153	Fasn	11910.6	10101	0.247689	2.93516	0.0207183
ENSMUSG00000030235	Slco1c1	1358.76	1129.03	0.247615	3.93315	0.000966014
ENSMUSG00000024862	Klc2	2583.27	2172.44	0.247233	4.98335	1.32822e-05
ENSMUSG00000089862	Umad1	467.534	389.971	0.246966	3.03807	0.0157463
ENSMUSG00000073700	Klhl21	188.531	155.089	0.246885	2.57508	0.0499311
ENSMUSG00000003411	Rab3b	1554.87	1310.36	0.246558	2.97049	0.01887
ENSMUSG00000042616	Oscp1	735.91	621.938	0.246486	3.48997	0.00422568
ENSMUSG00000011751	Sptbn4	1788.01	1521.58	0.246109	3.00266	0.017327
ENSMUSG00000070822	Zscan18	848.63	720.783	0.246091	2.77679	0.0309665
ENSMUSG00000025521	Tmem192	232.559	192.535	0.246072	2.76165	0.0321567
ENSMUSG00000026204	Ptprn	4566.07	3852.79	0.245974	3.59708	0.00303845
ENSMUSG00000032313	Tmem266	401.251	335.172	0.24527	2.96593	0.0191153
ENSMUSG00000039959	Hip1	4230.12	3563.4	0.245234	4.03034	0.000683543
ENSMUSG00000034958	Atcay	6346.12	5357.3	0.245178	5.39936	1.8542e-06
ENSMUSG00000030605	Mfge8	6761.28	5663.26	0.244957	2.90251	0.022517
ENSMUSG00000056812	St8sia3	2179.35	1851.67	0.244839	3.44524	0.00486716
ENSMUSG00000060450	Rnf14	8360.51	7055.57	0.244708	4.086	0.000557057
ENSMUSG00000030303	Far2	1069.57	909.256	0.244363	3.69225	0.00223275
ENSMUSG00000070044	Fam149a	1122.39	945.969	0.244239	3.54988	0.00352889
ENSMUSG00000020456	Ogdh	6174.77	5226.49	0.24389	3.42211	0.00522301
ENSMUSG00000031453	Rasa3	1998.53	1682.15	0.243686	3.52656	0.00378193
ENSMUSG00000022791	Tnk2	2287.46	1922.08	0.243455	3.91336	0.00103794
ENSMUSG00000036352	Ubac1	1299.76	1092.26	0.243434	4.13933	0.000454853
ENSMUSG00000021591	Glrx	421.595	354.433	0.243294	2.58438	0.0488723
ENSMUSG00000032946	Rasgrp2	2797.06	2364.81	0.243254	4.25648	0.00028974
ENSMUSG00000010066	Cacna2d2	4968.65	4196.91	0.242768	3.02337	0.0163584
ENSMUSG00000007207	Stx1a	3217.37	2715.91	0.242527	2.67933	0.0391158
ENSMUSG00000025468	Caly	2959.31	2486.49	0.242501	2.61068	0.0459143
ENSMUSG00000042505	Sdhaf3	209.374	175.914	0.241819	2.79586	0.0294966
ENSMUSG00000017734	Dbndd2	803.403	677.927	0.241801	3.5988	0.00302126
ENSMUSG00000087141	Plcxd2	3360.22	2876.56	0.241386	3.63292	0.00271385
ENSMUSG00000053399	Adamts18	279.471	239.937	0.241236	2.80421	0.0289747
ENSMUSG00000021669	Col4a3bp	1306.8	1105.81	0.2412	3.47069	0.00448596
ENSMUSG00000006517	Mvd	1013.71	859.633	0.241093	2.83327	0.026924
ENSMUSG00000024241	Sos1	1745.19	1491.24	0.241034	2.82895	0.027194
ENSMUSG00000002957	Ap2a2	5430.16	4599.84	0.240901	3.15493	0.0114219
ENSMUSG00000025375	Aatk	4279.83	3614.66	0.240669	3.87913	0.00117335
ENSMUSG00000019302	Atp6v0a1	10448.1	8843.47	0.240594	3.73818	0.0019234
ENSMUSG00000062590	Armc9	623.084	531.947	0.240519	3.32128	0.00708012
ENSMUSG00000015961	Adss	1495.1	1269.75	0.240471	4.4393	0.00014076
ENSMUSG00000037752	Xkr8	245.926	209.579	0.240374	2.65483	0.0415658
ENSMUSG00000042590	Ipo11	1209.01	1025.46	0.240316	4.97098	1.4054e-05
ENSMUSG00000051065	Mb21d2	989.312	838.103	0.239584	3.34718	0.00657142
ENSMUSG00000009731	Kcnd1	394.316	333.938	0.239131	2.99108	0.0178469
ENSMUSG00000041263	Rusc1	1885.32	1592.51	0.239063	3.44219	0.00490362
ENSMUSG00000037012	Hk1	7695.87	6517.93	0.238862	2.8374	0.0266483
ENSMUSG00000026939	Tmem141	413.507	347.913	0.238742	3.6889	0.00225552
ENSMUSG00000020099	Unc5b	395.384	331.489	0.238692	2.67748	0.0393106
ENSMUSG00000022601	Zbtb11	652.391	557.492	0.23869	3.5731	0.00326914
ENSMUSG00000045038	Prkce	3866.14	3300.89	0.238505	3.44157	0.00491063
ENSMUSG00000033124	Atg9a	1342.42	1139.51	0.238474	2.9015	0.0225662
ENSMUSG00000041216	Clvs1	869.986	751.692	0.238427	3.16792	0.0110339
ENSMUSG00000024486	Hbegf	590.084	497.862	0.238295	3.13431	0.0120714
ENSMUSG00000005871	Apc	14932.7	12746.4	0.238275	2.72569	0.0350843
ENSMUSG00000018398	2008-09-01	2203.61	1872.62	0.238261	2.90395	0.0224312
ENSMUSG00000039106	Htr5a	353.042	304.624	0.238077	3.27012	0.00824162
ENSMUSG00000053693	Mast1	4799.18	4068.67	0.237663	4.38024	0.000180663
ENSMUSG00000043909	Trp53bp1	5953.43	5114.45	0.237408	3.69441	0.0022183
ENSMUSG00000028969	Cdk5	2138.78	1807.97	0.237205	3.63384	0.00270688
ENSMUSG00000028149	Rap1gds1	5593.86	4740.81	0.236939	5.5163	1.02472e-06
ENSMUSG00000097451	Rian	16512.5	13836.2	0.236736	2.57841	0.0495381
ENSMUSG00000041670	Rims1	2666.55	2299.55	0.236688	3.36136	0.00629915
ENSMUSG00000009090	Ap1b1	4154.36	3522.92	0.236665	3.60291	0.00297957
ENSMUSG00000023050	Map3k12	3001.78	2566.03	0.236392	5.06085	9.41381e-06
ENSMUSG00000052302	Tbc1d30	1452.56	1260.05	0.236333	3.70746	0.00212636
ENSMUSG00000025428	Atp5a1	17617.7	14926.7	0.236142	3.2022	0.0100361
ENSMUSG00000038582	Pptc7	512.853	435.157	0.236125	3.83445	0.00136868
ENSMUSG00000041757	Plekha6	2798.49	2412.13	0.236022	3.00873	0.0170395
ENSMUSG00000045095	Magi1	3450.74	2970.28	0.2354	3.61583	0.00285646
ENSMUSG00000038970	Lmtk2	2505.5	2155.87	0.235337	3.79041	0.00160258
ENSMUSG00000032897	Nfyc	272.848	231.013	0.235177	3.0543	0.0150685
ENSMUSG00000022477	Aco2	8072.7	6884.81	0.23491	3.0694	0.0144628
ENSMUSG00000025791	Pgm2	1707.59	1448.52	0.23474	4.01907	0.00071179
ENSMUSG00000032936	Camkv	5310.7	4516.27	0.234714	3.30223	0.00751235
ENSMUSG00000056900	Usp13	873.08	762.583	0.234517	3.5422	0.0036052
ENSMUSG00000006463	Zdhhc24	436.265	369.7	0.2344	3.4335	0.00503559
ENSMUSG00000079562	Maea	2052.18	1738.5	0.234346	3.18067	0.0106712
ENSMUSG00000106379	Lhfpl3	2130.32	1797.91	0.234274	4.06622	0.000600408
ENSMUSG00000027963	Extl2	1151.65	976.932	0.233965	3.90973	0.00105068
ENSMUSG00000034343	Ube2f	697.249	594.136	0.233635	3.33817	0.0067396
ENSMUSG00000029073	Cptp	604.407	510.869	0.233627	3.38085	0.00593232
ENSMUSG00000022094	Slc39a14	487.028	420.493	0.233335	2.89642	0.0228442
ENSMUSG00000007610	Gtpbp3	324.915	272.182	0.233324	3.1215	0.0125255
ENSMUSG00000085133	B930095G15Rik	1240.93	1045.9	0.233068	2.62209	0.0448967
ENSMUSG00000047126	Cltc	11494	9782.33	0.23306	3.31505	0.00721859
ENSMUSG00000066129	Kndc1	2510.76	2155.79	0.232973	2.72598	0.0350713
ENSMUSG00000052889	Prkcb	6000	5134.08	0.232912	3.19914	0.0101331
ENSMUSG00000060681	Slc9a6	3555.14	3029.76	0.232436	2.66349	0.0406599
ENSMUSG00000079056	Kcnip3	2357.64	2018.74	0.232299	2.60073	0.0469687
ENSMUSG00000024403	Atp6v1g2	4668.7	3953.51	0.2321	3.08689	0.0137494
ENSMUSG00000025980	Hspd1	806.516	683.345	0.231973	3.49456	0.00417194
ENSMUSG00000074909	Ranbp6	817.555	693.42	0.231931	2.60025	0.0470221
ENSMUSG00000038954	Supt3	321.519	270.826	0.231915	2.76157	0.0321567
ENSMUSG00000039470	Zdhhc2	1641.84	1360.03	0.231862	2.58711	0.048524
ENSMUSG00000015647	Lama5	270.199	223.981	0.231843	2.63643	0.0434223
ENSMUSG00000002012	Pnck	2347.62	1998.36	0.231772	2.65037	0.0419856
ENSMUSG00000019795	Pcmt1	1642.51	1395.69	0.231771	3.34089	0.0066846
ENSMUSG00000005907	Pex1	568.579	490.717	0.231628	3.50604	0.00402255
ENSMUSG00000042688	Mapk6	2739.65	2354.26	0.231533	4.75016	3.76354e-05
ENSMUSG00000041801	Phlda3	392.437	328.823	0.23115	2.75643	0.0325753
ENSMUSG00000028669	Pithd1	782.771	659.731	0.231016	2.80158	0.0291281
ENSMUSG00000042246	Tmc7	422.224	360.327	0.230864	2.73297	0.0345172
ENSMUSG00000020747	Tmem94	1638.78	1385.03	0.230102	4.86899	2.19924e-05
ENSMUSG00000025533	Asl	471.265	402.4	0.229422	3.03402	0.0159014
ENSMUSG00000001157	Gmcl1	489.126	413.303	0.229011	2.72848	0.0348561
ENSMUSG00000023868	Pde10a	1436.51	1241.44	0.228821	2.87164	0.0244701
ENSMUSG00000031242	2610002M06Rik	1532.15	1315.22	0.228497	2.73211	0.034569
ENSMUSG00000040097	Flywch1	1768.25	1502.91	0.228375	3.51488	0.00392047
ENSMUSG00000051375	Pcdh1	3553.04	3036.88	0.228253	3.64363	0.00261731
ENSMUSG00000071658	Gng3	6322.03	5391.65	0.228157	3.32327	0.00704671
ENSMUSG00000089774	Slc5a3	763.582	654.935	0.228057	3.23167	0.00923679
ENSMUSG00000031105	Slc25a14	355.639	303.598	0.228039	2.81663	0.0280798
ENSMUSG00000028991	Mtor	3189.95	2735.01	0.227952	3.9082	0.00105556
ENSMUSG00000027660	Skil	1374.9	1180.04	0.227293	4.08648	0.000556619
ENSMUSG00000024347	Psd2	3229.67	2765.16	0.227075	4.36291	0.00019367
ENSMUSG00000062937	Mtap	411.674	351.142	0.227043	2.60806	0.0462089
ENSMUSG00000022517	Mgrn1	4681.21	3997.84	0.22685	4.00643	0.000741916
ENSMUSG00000026024	Als2	1550.11	1336.97	0.226712	2.99324	0.0177517
ENSMUSG00000039086	Ss18l1	1799.73	1540.35	0.226451	3.46312	0.00460215
ENSMUSG00000020486	2004-09-01	594.637	504.774	0.226437	2.93362	0.0207942
ENSMUSG00000020321	Mdh1	7670.1	6514.83	0.22625	2.85981	0.0251902
ENSMUSG00000079442	St6galnac4	819.311	697.87	0.226086	2.83027	0.0271058
ENSMUSG00000062661	Ncs1	4569.39	3897.72	0.225838	3.75214	0.00183113
ENSMUSG00000039717	Ralyl	1741.39	1493	0.225497	3.57392	0.00326036
ENSMUSG00000025968	Ndufs1	2783.23	2392.36	0.225482	5.72503	3.42073e-07
ENSMUSG00000027099	Mtx2	972.928	834.189	0.22544	3.48673	0.00426963
ENSMUSG00000017314	Mpp2	3407.31	2906.54	0.225394	3.17068	0.0109456
ENSMUSG00000071862	Lrrtm2	787.903	679.585	0.225384	2.72391	0.0352262
ENSMUSG00000035109	Shc4	284.147	237.718	0.225285	2.87505	0.0242513
ENSMUSG00000019124	Scrn1	5976.2	5138.96	0.224969	3.11356	0.012792
ENSMUSG00000033885	Pxk	1048.7	906.304	0.224819	4.7566	3.65219e-05
ENSMUSG00000071454	Dtnb	864.577	742.219	0.224541	5.66476	4.72166e-07
ENSMUSG00000044340	Phlpp1	2031.97	1733.29	0.22435	3.74596	0.00187192
ENSMUSG00000030284	Creld1	1167.77	993.463	0.224332	3.14205	0.0118275
ENSMUSG00000027430	Dtd1	1065.64	907.847	0.223999	2.89935	0.02268
ENSMUSG00000055319	Sec23ip	989.698	856.076	0.223938	4.60644	7.03075e-05
ENSMUSG00000027805	Pfn2	7885.6	6722.01	0.223868	2.80549	0.0288762
ENSMUSG00000053581	Zfand2a	1701.74	1455.15	0.223338	3.11921	0.0125972
ENSMUSG00000029221	Slc30a9	2949.16	2519.29	0.223286	5.17448	5.54139e-06
ENSMUSG00000036529	Sbf1	4335.5	3708.96	0.22327	3.76147	0.00177618
ENSMUSG00000025555	Farp1	3015.8	2588.71	0.223263	3.96582	0.000855078
ENSMUSG00000038780	Smurf1	2249.73	1936.67	0.22325	5.06881	9.0885e-06
ENSMUSG00000042901	Aida	721.361	619.863	0.223239	3.1172	0.0126615
ENSMUSG00000031129	Slc9a9	327.086	278.233	0.223208	2.86157	0.025096
ENSMUSG00000050394	Armcx6	346.548	302.274	0.22316	2.61848	0.0452456
ENSMUSG00000033009	Ogfod1	660.5	572.184	0.223111	3.47863	0.00437412
ENSMUSG00000038936	Sccpdh	1648.69	1411.17	0.222914	2.80225	0.0290848
ENSMUSG00000004789	Dlst	3110.26	2661.48	0.222911	4.01683	0.000717273
ENSMUSG00000060279	Ap2a1	4908.06	4204.06	0.22291	2.90107	0.0225823
ENSMUSG00000097245	Gm5421	1206.86	1033.49	0.222538	3.02964	0.0160969
ENSMUSG00000044068	Zrsr1	945.155	825.73	0.221948	3.38059	0.00593465
ENSMUSG00000042766	Trim46	2370.61	2025.77	0.221791	4.51563	0.000102875
ENSMUSG00000056999	Ide	1908.25	1637.1	0.221496	4.44631	0.000136932
ENSMUSG00000023087	Noct	1103.03	943.184	0.221458	3.35977	0.00633104
ENSMUSG00000036501	Fam13b	2253.9	1979.18	0.221274	3.22288	0.00947974
ENSMUSG00000090213	Tmem189	558.79	475.34	0.221212	3.52225	0.00383017
ENSMUSG00000022295	Atp6v1c1	2409.61	2065.84	0.221139	3.69913	0.00218292
ENSMUSG00000041570	Camsap2	4172.9	3629.32	0.220892	3.20704	0.00990523
ENSMUSG00000024527	Afg3l2	1275.49	1098.16	0.220196	4.30135	0.000243474
ENSMUSG00000034557	Zfyve9	1658.31	1437.14	0.220168	4.95261	1.52866e-05
ENSMUSG00000022351	Sqle	2577.04	2209.86	0.220032	3.15811	0.0113224
ENSMUSG00000022756	Slc7a4	791.08	676.955	0.219958	2.68918	0.0381916
ENSMUSG00000024831	Ighmbp2	292.029	249.385	0.219827	2.92686	0.0211431
ENSMUSG00000031708	Tecr	6898.86	5908.55	0.219656	4.3573	0.000197652
ENSMUSG00000033632	AW554918	560.887	488.962	0.219503	3.64399	0.00261498
ENSMUSG00000055421	Pcdh9	3042.13	2625.02	0.219291	3.36867	0.00616432
ENSMUSG00000040560	Wdr7	3415.99	2939.17	0.21917	2.99796	0.0175454
ENSMUSG00000041353	Tmem29	618.848	539.096	0.218902	2.84333	0.0262729
ENSMUSG00000052949	Rnf157	5626.07	4839.05	0.218784	3.91704	0.0010246
ENSMUSG00000015711	Prune1	1883.8	1620.24	0.218768	3.03646	0.0157941
ENSMUSG00000030246	Ldhb	2721.12	2338.42	0.218728	2.73022	0.0347112
ENSMUSG00000027312	Atrn	4175.97	3614.38	0.218388	3.54925	0.00353504
ENSMUSG00000026113	Inpp4a	2458.08	2120.1	0.218303	4.46559	0.000126814
ENSMUSG00000007038	Neu1	817.651	700.102	0.217965	4.05697	0.000620462
ENSMUSG00000021275	Tecpr2	1271.61	1101.51	0.217933	2.99758	0.0175556
ENSMUSG00000052632	Asap2	1600.76	1380.4	0.217876	3.91452	0.00103357
ENSMUSG00000033161	Atp1a1	6564.98	5625.63	0.217817	2.70937	0.0363997
ENSMUSG00000063179	Pstk	272.499	232.934	0.217706	2.62432	0.0447194
ENSMUSG00000059842	Zfp341	281.055	240.013	0.217623	2.96239	0.019294
ENSMUSG00000029231	Pdgfra	5510.13	4733.38	0.217312	2.87799	0.0240728
ENSMUSG00000018965	Ywhah	3514.73	3021.03	0.217155	2.62265	0.0448599
ENSMUSG00000030854	Ptpn5	5785.76	4993.38	0.216881	5.16937	5.6812e-06
ENSMUSG00000001472	Tcf25	14623.9	12589.9	0.216726	4.37437	0.000184605
ENSMUSG00000020483	Dynll2	10424.6	8963.32	0.2167	2.98367	0.0181622
ENSMUSG00000040177	2310057M21Rik	416.859	365.951	0.216673	3.21259	0.00975745
ENSMUSG00000030465	Psd3	4506.41	3927.41	0.216472	3.09187	0.0135577
ENSMUSG00000042719	Naa25	1334.65	1166.26	0.215654	3.61206	0.0028942
ENSMUSG00000051391	Ywhag	28050.2	24110.1	0.215546	2.96569	0.0191245
ENSMUSG00000029053	Prkcz	1576.94	1359.71	0.214735	4.0074	0.000739756
ENSMUSG00000031391	L1cam	11867	10303.3	0.214424	2.79351	0.0296522
ENSMUSG00000023068	Nus1	1628.45	1400.75	0.214422	2.98461	0.0181407
ENSMUSG00000030839	Sergef	504.141	436.458	0.214422	2.73063	0.034696
ENSMUSG00000044308	Ubr3	3507.62	3056.07	0.214159	2.85949	0.0252011
ENSMUSG00000030683	Sez6l2	6352.19	5476.95	0.213727	2.9296	0.0210067
ENSMUSG00000002319	Ipo4	2704.6	2320.98	0.213668	4.32052	0.000227333
ENSMUSG00000027932	Slc27a3	544.061	466.515	0.213162	2.94191	0.0203401
ENSMUSG00000040410	Fbxl4	402.929	346.285	0.212894	2.58822	0.0484036
ENSMUSG00000057766	Ankrd29	485.601	414.683	0.212631	2.63443	0.0435987
ENSMUSG00000026821	Ralgds	4102.97	3535.67	0.212591	3.27327	0.00815652
ENSMUSG00000034254	Agpat1	2922.23	2518.66	0.212356	2.91765	0.0216673
ENSMUSG00000025132	Arhgdia	7300.26	6322.32	0.212347	2.59856	0.0472086
ENSMUSG00000029319	Coq2	571.248	489.9	0.211941	3.04711	0.0153754
ENSMUSG00000035206	Sppl2b	1490.49	1280.73	0.211934	2.96035	0.0193832
ENSMUSG00000045515	Pou3f3	1348.8	1155.47	0.211646	2.79106	0.029844
ENSMUSG00000042804	Gpr153	3018.1	2604.66	0.211485	2.91201	0.0219881
ENSMUSG00000030884	Uqcrc2	3790.62	3269.55	0.211447	3.12734	0.0123268
ENSMUSG00000001366	Fbxo9	1598.17	1378.13	0.211286	3.715	0.00207447
ENSMUSG00000036644	Tbc1d9b	2639.73	2280.79	0.211209	3.19548	0.0102426
ENSMUSG00000033487	Fndc3a	1956.3	1710.74	0.210733	2.83479	0.0268196
ENSMUSG00000026792	Lrsam1	933.354	804.589	0.210607	2.75289	0.0328472
ENSMUSG00000000631	Myo18a	3581.49	3097.95	0.210503	3.1792	0.0107057
ENSMUSG00000038141	Tmem181a	675.123	584.856	0.210488	3.84487	0.00132479
ENSMUSG00000008435	Rdh13	879.759	760.92	0.210433	3.33174	0.00687226
ENSMUSG00000040570	Rundc3b	1101.59	956.952	0.210302	2.61639	0.0454653
ENSMUSG00000068922	Msto1	713.272	613.795	0.210285	3.5788	0.00320752
ENSMUSG00000061175	Fnip2	538.361	471.866	0.20993	2.60471	0.0465321
ENSMUSG00000031772	Cntnap4	1214.51	1056.33	0.209619	2.9722	0.0187711
ENSMUSG00000027134	Lpcat4	750.805	643.762	0.209584	3.21663	0.00965135
ENSMUSG00000063884	Ptcd3	682.522	592.08	0.209405	3.15483	0.0114219
ENSMUSG00000026860	Sh3glb2	2756.33	2372.02	0.209278	3.631	0.00273015
ENSMUSG00000035936	Aldh5a1	3589.06	3105.29	0.209227	3.34207	0.0066616
ENSMUSG00000087408	Cers1	700.992	606.045	0.209206	2.81119	0.0284684
ENSMUSG00000042202	Slc35e2	1206.59	1046.86	0.208488	4.69566	4.78003e-05
ENSMUSG00000054942	Miga1	1434.34	1244.57	0.208444	3.25099	0.00873869
ENSMUSG00000038462	Uqcrfs1	1834.37	1580.45	0.208226	2.70116	0.0371308
ENSMUSG00000048175	Asb8	751.827	649.202	0.208135	3.74161	0.00189972
ENSMUSG00000047554	Tmem41b	290.863	252.448	0.207934	2.70457	0.0368111
ENSMUSG00000019978	Epb41l2	3855.85	3339.22	0.207876	2.80775	0.0287164
ENSMUSG00000040479	Dgkz	3561.69	3080.45	0.207844	3.34616	0.00658505
ENSMUSG00000024968	Rcor2	390.096	335.91	0.207383	2.84086	0.026415
ENSMUSG00000039414	Heatr5b	1346.74	1182.22	0.207356	2.57467	0.0499771
ENSMUSG00000037022	Mmaa	321.469	277.101	0.206956	2.88621	0.0235139
ENSMUSG00000032850	Rnft2	2922.74	2535.6	0.206884	3.64225	0.00262881
ENSMUSG00000022110	Sucla2	1894.76	1646.24	0.206809	3.61661	0.00285201
ENSMUSG00000032418	Me1	1260.75	1088.06	0.206384	3.0637	0.0146964
ENSMUSG00000034850	Tmem127	4871.95	4222.81	0.206157	3.17589	0.0107897
ENSMUSG00000020664	Dld	2097.55	1817.45	0.205873	3.99974	0.000760007
ENSMUSG00000051853	Arf3	11093.4	9623.77	0.205674	2.79121	0.0298389
ENSMUSG00000021044	Adck1	954.55	823.21	0.20522	3.17801	0.0107304
ENSMUSG00000042156	Dzip1	9260.33	8019.87	0.205186	3.84067	0.00134304
ENSMUSG00000001229	Dpp9	1255.2	1084.95	0.205144	3.73316	0.0019544
ENSMUSG00000054792	Klhl18	1706.88	1488.23	0.205135	3.23674	0.00911528
ENSMUSG00000024530	Prelid3a	778.444	675.141	0.205118	3.18533	0.0105274
ENSMUSG00000039512	Uhrf1bp1	1202.77	1052.85	0.205033	2.95713	0.0195455
ENSMUSG00000027199	Gatm	1515.3	1298.96	0.204269	3.68697	0.00226927
ENSMUSG00000027525	Phactr3	2209.24	1913.51	0.204236	3.54004	0.00362989
ENSMUSG00000074582	Arfgef2	1318.35	1154	0.204197	3.65566	0.002516
ENSMUSG00000062995	Ica1	967.683	849.655	0.203879	3.14424	0.0117518
ENSMUSG00000032294	Pkm	5347.2	4638.86	0.203716	3.04771	0.0153596
ENSMUSG00000013089	Etv5	714.738	616.095	0.203466	2.93491	0.0207272
ENSMUSG00000033105	Lss	1996.58	1731.98	0.203353	2.97396	0.0186756
ENSMUSG00000038555	Reep2	2751.21	2380.53	0.203239	3.38388	0.00587857
ENSMUSG00000024811	Tnks2	3674.29	3199.13	0.202964	3.69075	0.00224373
ENSMUSG00000026018	Ica1l	1358.17	1191.24	0.202628	2.9532	0.019728
ENSMUSG00000068923	Syt11	11104.1	9649.28	0.202457	2.85992	0.0251888
ENSMUSG00000036046	5031439G07Rik	5000.48	4335.96	0.202049	3.47713	0.00439665
ENSMUSG00000040928	S100pbp	1355.18	1193.35	0.20203	2.81805	0.0279719
ENSMUSG00000037902	Sirpa	4111.8	3577.07	0.201948	3.35449	0.00643131
ENSMUSG00000032024	Clmp	1611.41	1434.14	0.201836	3.14812	0.0116257
ENSMUSG00000017715	Pgs1	1244.14	1076.98	0.201739	3.09531	0.0134383
ENSMUSG00000029598	Plbd2	1137.17	988.101	0.201339	2.89963	0.0226668
ENSMUSG00000027406	Idh3b	2841.13	2462.53	0.201116	2.64612	0.0424067
ENSMUSG00000063077	Kif1b	17397	15265.3	0.201083	2.71598	0.0358496
ENSMUSG00000021190	Lgmn	2741.41	2383.01	0.201074	2.68304	0.0387865
ENSMUSG00000040389	Wdr47	2666.6	2345.11	0.20039	3.89918	0.00109071
ENSMUSG00000022960	Donson	399.03	343.364	0.199943	2.72132	0.035397
ENSMUSG00000039230	Tbcd	1881.29	1635.69	0.199632	3.92918	0.000979802
ENSMUSG00000037331	Larp1	3294.03	2883.78	0.199462	3.45416	0.00473538
ENSMUSG00000061576	Dpp6	8347.84	7287.4	0.198939	3.18832	0.0104421
ENSMUSG00000039716	Dock3	3223.19	2839.27	0.198842	2.64465	0.0425469
ENSMUSG00000022855	Senp2	1586.38	1403.15	0.198823	3.54334	0.00359283
ENSMUSG00000030058	Copg1	5811.16	5063.8	0.198812	3.99512	0.000769213
ENSMUSG00000021993	Mipep	469.533	409.568	0.198672	3.2135	0.00973556
ENSMUSG00000038990	Cables2	1078.31	938.603	0.19859	3.56917	0.00331236
ENSMUSG00000033295	Ptprf	4116.79	3587.34	0.198557	3.02414	0.0163221
ENSMUSG00000022186	Oxct1	11376.9	9907.76	0.198509	3.88952	0.00112867
ENSMUSG00000005045	Chd5	7020.54	6182.6	0.198486	2.63577	0.043495
ENSMUSG00000063646	Jakmip1	1167.17	1035.25	0.198376	2.63409	0.0436137
ENSMUSG00000026260	Ndufa10	2134.59	1854.14	0.198209	3.3098	0.00733498
ENSMUSG00000058230	Arhgap35	7621.52	6663.57	0.198108	3.38602	0.00583767
ENSMUSG00000021745	Ptprg	3209.24	2793.14	0.198106	3.43778	0.00496514
ENSMUSG00000020576	Nbas	1212.74	1063.24	0.198065	3.24563	0.00886773
ENSMUSG00000030844	Rgs10	782.663	681.302	0.197973	2.69168	0.0379672
ENSMUSG00000033499	Larp4b	2450.97	2152.63	0.197913	3.83031	0.00138663
ENSMUSG00000028431	Ikbkap	2471.06	2172.41	0.197642	3.35919	0.0063411
ENSMUSG00000032036	Kirrel3	2033.86	1776.25	0.197584	2.92176	0.0214233
ENSMUSG00000041769	Ppp2r2d	1464.03	1269.85	0.197136	3.0563	0.0149842
ENSMUSG00000050043	Tmx2	730.432	630.273	0.197074	3.71434	0.00207758
ENSMUSG00000036246	Gmip	846.421	748.598	0.19686	2.61521	0.0455186
ENSMUSG00000052459	Atp6v1a	7328.31	6379.75	0.196774	3.01045	0.0169596
ENSMUSG00000040136	Abcc8	505.27	441.451	0.196296	3.04303	0.0155304
ENSMUSG00000058793	Cds2	10257.2	8951.46	0.19592	3.09083	0.0135963
ENSMUSG00000032840	2410131K14Rik	1229.4	1076.98	0.195494	3.44278	0.0048989
ENSMUSG00000024059	Clip4	670.797	593.24	0.195246	2.67038	0.040021
ENSMUSG00000039285	Azi2	1013.19	884.858	0.194958	4.4355	0.000142709
ENSMUSG00000020532	Acaca	1187.18	1046.72	0.194244	3.60705	0.00294086
ENSMUSG00000026608	Kctd3	2116.07	1857.21	0.1938	3.55023	0.00352889
ENSMUSG00000020231	Dip2a	2296.21	2004.5	0.193799	3.85524	0.0012762
ENSMUSG00000032086	Bace1	2072.95	1818.81	0.193684	4.2441	0.000303865
ENSMUSG00000039275	Foxk2	3468.22	3043.11	0.193237	4.67456	5.20377e-05
ENSMUSG00000032020	Ubash3b	1196.16	1049.25	0.192708	2.59855	0.0472086
ENSMUSG00000032342	Mto1	359.811	314.132	0.192082	2.98964	0.0179021
ENSMUSG00000027893	Ahcyl1	5539.46	4809.3	0.191999	4.30046	0.000244112
ENSMUSG00000041645	Ddx24	3299.87	2894.79	0.191819	3.71677	0.00206321
ENSMUSG00000042873	Lhfpl4	4728.85	4157.88	0.19173	2.77926	0.0307667
ENSMUSG00000043061	Tmem18	1161.33	1011.95	0.191729	3.58565	0.00315386
ENSMUSG00000026526	Fh1	1780.87	1552.93	0.19161	2.74621	0.0333659
ENSMUSG00000029467	Atp2a2	13484.7	11810	0.19134	3.10716	0.0130178
ENSMUSG00000035765	Dym	863.93	752.775	0.191214	2.81434	0.0282411
ENSMUSG00000038517	Tbkbp1	1462.6	1263.34	0.190945	2.68545	0.0385483
ENSMUSG00000052928	Ctif	2817.32	2472.88	0.190912	3.44594	0.00485672
ENSMUSG00000000131	Xpo6	2717.11	2382.29	0.190642	4.08378	0.000561351
ENSMUSG00000033557	Fam20b	2484.78	2194.09	0.190621	4.87723	2.12812e-05
ENSMUSG00000027227	Sord	497.838	435.687	0.190445	2.74694	0.0333104
ENSMUSG00000000197	Nalcn	2254.8	1993.95	0.190434	2.71091	0.0362611
ENSMUSG00000035735	Dagla	1986.94	1743.28	0.190197	3.21288	0.00975284
ENSMUSG00000029270	Fam69a	801.812	708.907	0.18982	3.16582	0.0110866
ENSMUSG00000034574	Daam1	3040.59	2727.15	0.189793	3.125	0.012395
ENSMUSG00000027363	Usp8	1141.24	1005.79	0.18972	3.025	0.0162921
ENSMUSG00000036686	Cc2d1a	2296.52	2012.62	0.189535	4.15193	0.000433626
ENSMUSG00000047547	Cltb	2616.48	2291.17	0.18941	3.06858	0.0144928
ENSMUSG00000038375	Trp53inp2	3279.78	2877.31	0.189375	2.89633	0.0228442
ENSMUSG00000013593	Ndufs2	3337.83	2921	0.189223	2.85545	0.0254479
ENSMUSG00000020315	Sptbn1	23547.7	20766.9	0.189106	2.8965	0.0228442
ENSMUSG00000048537	Phldb1	2516.34	2191.36	0.188662	3.22353	0.00946773
ENSMUSG00000060216	Arrb2	1319.61	1156.24	0.188646	3.78233	0.00164759
ENSMUSG00000063904	4930533O14Rik	1480.04	1296.66	0.188526	3.14552	0.0117109
ENSMUSG00000040430	Pitpnc1	2823.21	2475.06	0.188511	2.99505	0.0176678
ENSMUSG00000050947	Amigo1	1139.26	999.781	0.18842	3.62308	0.0027981
ENSMUSG00000041303	Gtf3c3	479.552	425.606	0.188214	2.79273	0.0297074
ENSMUSG00000039294	BC017643	559.943	490.98	0.187969	2.72207	0.0353717
ENSMUSG00000040722	Scamp5	8362.33	7335.17	0.187786	2.87041	0.0245214
ENSMUSG00000037257	Aagab	1754.06	1535.78	0.187254	3.6169	0.00285151
ENSMUSG00000026490	Cdc42bpa	6577	5855.73	0.187006	3.29808	0.00760323
ENSMUSG00000102252	Snrpn	6776.77	5954.15	0.186712	4.27329	0.000271187
ENSMUSG00000022012	Enox1	477.348	428.498	0.18623	2.65859	0.0411587
ENSMUSG00000024193	Phf1	1073.55	936.725	0.186224	2.9297	0.0210063
ENSMUSG00000036989	Trim3	2421.79	2136.85	0.186123	3.98953	0.000784036
ENSMUSG00000021748	Pdhb	1321.05	1158.11	0.18587	3.53297	0.00371821
ENSMUSG00000028630	Dyrk2	1311.48	1171.86	0.185644	2.82971	0.027138
ENSMUSG00000022377	Asap1	1868.35	1643.66	0.185552	3.56999	0.00330361
ENSMUSG00000018661	Cog1	905.412	795.74	0.185447	2.96817	0.0190009
ENSMUSG00000018481	Appbp2	2861.3	2530.3	0.18531	3.66397	0.00245011
ENSMUSG00000028049	Scamp3	1246.2	1089.77	0.185286	2.67932	0.0391158
ENSMUSG00000004069	Dnaja3	1136.98	1007.73	0.185226	3.48417	0.00430126
ENSMUSG00000028577	Plaa	1161.87	1024.57	0.185191	3.68677	0.0022699
ENSMUSG00000038305	Spats2l	1050.68	931.172	0.18505	3.39702	0.00564746
ENSMUSG00000018326	Ywhab	12561.3	11054.2	0.184615	3.79293	0.0015881
ENSMUSG00000064127	Med14	1107.76	983.029	0.18433	3.12506	0.012395
ENSMUSG00000024581	Napg	2483.01	2194.59	0.184175	2.99417	0.017707
ENSMUSG00000022436	Sh3bp1	2349.12	2059.23	0.184089	2.58076	0.0492761
ENSMUSG00000011832	Evi5l	4340.8	3825.47	0.183849	3.59808	0.00302824
ENSMUSG00000074671	Tspyl3	696.91	613.441	0.18375	2.68256	0.0388314
ENSMUSG00000031960	Aars	5023.3	4418.8	0.183389	3.17652	0.0107742
ENSMUSG00000021302	Ggps1	987.967	873.646	0.183131	2.6166	0.0454487
ENSMUSG00000042709	Atpaf2	470.283	411.53	0.182962	3.34512	0.00660453
ENSMUSG00000027774	Gfm1	789.005	697.78	0.182916	3.90717	0.00105947
ENSMUSG00000033392	Clasp2	9113.13	8056.58	0.18273	3.67716	0.00234776
ENSMUSG00000040447	Spns2	827.375	730.739	0.182447	2.956	0.0195982
ENSMUSG00000021870	Slmap	1158.4	1036.88	0.182299	2.73847	0.0340316
ENSMUSG00000001507	Itga3	1037.91	915.929	0.182096	2.83671	0.0266901
ENSMUSG00000042772	Smg7	2234.31	1997.28	0.181794	2.83084	0.0270813
ENSMUSG00000032047	Acat1	3524.12	3112.91	0.181794	3.75227	0.00183113
ENSMUSG00000053094	Tmem248	857.383	752.042	0.181719	2.75507	0.032647
ENSMUSG00000052337	Immt	2621.78	2316.76	0.181464	3.7248	0.00201201
ENSMUSG00000047454	Gphn	2505.53	2232.34	0.181176	3.99285	0.000774539
ENSMUSG00000040606	Kazn	2093.51	1845.19	0.180419	4.67832	5.13197e-05
ENSMUSG00000039740	Alg2	4981.87	4403.38	0.179972	3.04999	0.0152557
ENSMUSG00000038429	Usp5	4695.54	4141.64	0.179493	2.93468	0.0207358
ENSMUSG00000020361	Hspa4	5060.11	4494.66	0.178718	5.82872	1.97851e-07
ENSMUSG00000022052	Ppp2r2a	1310.8	1153.68	0.178551	3.49008	0.00422568
ENSMUSG00000028439	Fam219a	3899.28	3443.5	0.178479	3.06759	0.0145261
ENSMUSG00000066392	Nrxn3	3994.45	3559.11	0.177936	2.87639	0.0241702
ENSMUSG00000024855	Pacs1	3219.11	2846.96	0.177253	3.14686	0.0116676
ENSMUSG00000024083	Pja2	8665.63	7705.53	0.177095	2.62862	0.0442367
ENSMUSG00000044788	Fads6	578.04	515.864	0.177066	3.24151	0.00898083
ENSMUSG00000032306	Mpi	1041.67	917.065	0.176302	3.32226	0.00706285
ENSMUSG00000026270	Capn10	880.642	777.01	0.176123	2.75094	0.0330067
ENSMUSG00000052738	Suclg1	1339.43	1180	0.176104	3.37118	0.00611355
ENSMUSG00000020817	Rabep1	2939.09	2624.59	0.176009	4.85157	2.38514e-05
ENSMUSG00000059475	Zfp426	746.367	670.437	0.175586	3.02656	0.0162335
ENSMUSG00000027291	Vps39	1699.98	1516.13	0.175528	3.7267	0.00200083
ENSMUSG00000025041	Nt5c2	1385.37	1239.04	0.175425	3.28133	0.00797285
ENSMUSG00000045658	Pid1	1054.77	931.345	0.17536	2.62341	0.0448153
ENSMUSG00000030064	Frmd4b	553.32	493.837	0.175353	2.73035	0.0347112
ENSMUSG00000020032	Nuak1	757.734	679.441	0.17508	2.73845	0.0340316
ENSMUSG00000039047	Pigk	1510.65	1350.28	0.175054	4.7635	3.54604e-05
ENSMUSG00000032905	Atg12	2424.55	2147.82	0.174901	2.94836	0.0199832
ENSMUSG00000022494	Shisa9	2136.43	1890.84	0.174742	2.91353	0.021901
ENSMUSG00000059713	Rcan3	2973.84	2635.46	0.174398	2.97978	0.018371
ENSMUSG00000033697	Arhgap39	1443.65	1283.78	0.174357	3.13573	0.012027
ENSMUSG00000021395	Spin1	3569.63	3163.96	0.174253	2.90776	0.0222199
ENSMUSG00000071723	Gspt2	630.968	562.175	0.173856	2.71427	0.0359832
ENSMUSG00000029156	Sgcb	1451.31	1283.48	0.173246	3.36664	0.00620184
ENSMUSG00000041073	Nacad	2182.84	1934.6	0.173192	3.07913	0.0140506
ENSMUSG00000004567	Mcoln1	1463.13	1302.43	0.173179	3.18472	0.0105447
ENSMUSG00000022240	Ctnnd2	6064.71	5379.37	0.17296	3.13588	0.012027
ENSMUSG00000029152	Ociad1	4011.35	3559.21	0.17275	3.53046	0.00374003
ENSMUSG00000045039	Megf8	4283.44	3803.7	0.172739	3.06108	0.0147955
ENSMUSG00000089872	Rps6kc1	978.205	872.28	0.172728	3.48749	0.00425938
ENSMUSG00000020882	Cacnb1	2070.47	1836.97	0.17254	2.65781	0.0412432
ENSMUSG00000028041	Adam15	1968.94	1737.91	0.172322	3.01075	0.0169488
ENSMUSG00000022812	Gsk3b	5844.81	5204.12	0.172208	2.71106	0.0362611
ENSMUSG00000010721	Lmbr1	984.098	873.404	0.17195	2.74393	0.0335664
ENSMUSG00000038633	Degs1	1107.05	975.954	0.17181	2.74365	0.0335709
ENSMUSG00000052934	Fbxo31	1675.02	1481.52	0.171643	3.2373	0.00910896
ENSMUSG00000032199	Polr2m	3300.3	2923.94	0.171618	2.6157	0.0454872
ENSMUSG00000033400	Agl	1162.89	1035.72	0.17143	2.62212	0.0448967
ENSMUSG00000035949	Fbxw2	1367.23	1218.9	0.171405	3.54994	0.00352889
ENSMUSG00000032482	Cspg5	10932	9701.59	0.171199	3.20549	0.00993845
ENSMUSG00000068921	Dap3	1168.86	1033.27	0.170345	3.11345	0.0127924
ENSMUSG00000032422	Snx14	780.205	696.59	0.170321	3.42501	0.00517822
ENSMUSG00000021065	Fut8	2070.33	1843.73	0.170061	3.54918	0.00353504
ENSMUSG00000043885	Slc36a4	2343.72	2097.09	0.170039	2.59928	0.0471441
ENSMUSG00000037104	Socs5	1065.53	958.117	0.170024	3.03915	0.0157003
ENSMUSG00000026123	Plekhb2	5069.2	4501.05	0.169971	2.78112	0.0306081
ENSMUSG00000018583	G3bp1	1617.65	1435.84	0.169915	3.61524	0.00286163
ENSMUSG00000021577	Sdha	5252.99	4663.34	0.169844	3.50394	0.00404733
ENSMUSG00000022558	Mroh1	1457.3	1283.62	0.169666	2.68827	0.0382755
ENSMUSG00000079055	Slc8a3	1891.46	1696.19	0.169608	2.69674	0.0375463
ENSMUSG00000029777	Gars	2938.09	2610.6	0.169374	2.9888	0.0179404
ENSMUSG00000032018	Sc5d	1548.78	1378.04	0.169219	3.17871	0.0107158
ENSMUSG00000043843	Tmem145	2652.34	2350.08	0.169216	3.49336	0.00417778
ENSMUSG00000046324	Ermp1	1236.76	1100.98	0.169155	2.7705	0.0314556
ENSMUSG00000038084	Opa1	3112.87	2783.64	0.169004	3.62776	0.002754
ENSMUSG00000026617	Bpnt1	1233.71	1095.56	0.168827	3.34694	0.00657292
ENSMUSG00000049354	Dcaf7	13156.3	11739.7	0.167692	2.79479	0.0295686
ENSMUSG00000036435	Exoc1	1212.9	1092.33	0.167482	2.80871	0.0286627
ENSMUSG00000061458	Nol10	477.916	430.252	0.167243	2.78402	0.03037
ENSMUSG00000031343	Gabra3	3641.45	3279.59	0.167241	3.02141	0.0164435
ENSMUSG00000027006	Dnajc10	1749.55	1561.48	0.167154	3.53051	0.00374003
ENSMUSG00000031066	Usp11	3088.53	2765.38	0.16633	2.72422	0.0352026
ENSMUSG00000006273	Atp6v1b2	7903.38	7036.4	0.16627	2.62884	0.0442192
ENSMUSG00000078517	Emc1	1984.2	1763.42	0.165918	3.30445	0.00746771
ENSMUSG00000022680	Pdxdc1	2088.52	1864.75	0.1658	3.72736	0.00199753
ENSMUSG00000029775	Klhdc10	4241.73	3805.24	0.165694	2.95625	0.0195895
ENSMUSG00000020886	Dlg4	10375.7	9247.13	0.164848	3.27984	0.00800278
ENSMUSG00000026110	Mgat4a	856.311	769.052	0.164717	2.64901	0.0421337
ENSMUSG00000041528	Rnf123	1610.65	1430.24	0.164702	3.17395	0.0108501
ENSMUSG00000040018	Cox15	796.79	709.682	0.16454	2.73494	0.0343301
ENSMUSG00000042763	Maneal	1445.76	1287.13	0.164523	2.71867	0.0356143
ENSMUSG00000058388	Phtf1	727.957	661.314	0.1645	3.32935	0.00691792
ENSMUSG00000041298	Katnal1	1154.14	1041.54	0.164217	2.85694	0.0253514
ENSMUSG00000002458	Rgs19	619.635	552.012	0.164209	2.86239	0.0250458
ENSMUSG00000016552	Foxred2	537.203	480.716	0.163973	2.61329	0.0457161
ENSMUSG00000016382	Pls3	1277.46	1144.09	0.163846	3.10642	0.0130462
ENSMUSG00000025422	Agap2	12059.3	10760.8	0.163832	3.05747	0.01494
ENSMUSG00000038170	Pde4dip	4585.61	4146.1	0.163656	2.81432	0.0282411
ENSMUSG00000004383	Large1	2686.33	2408.02	0.163062	2.76528	0.0318729
ENSMUSG00000034152	Exoc3	2460.53	2203.26	0.16197	3.63947	0.00265476
ENSMUSG00000027603	Ggt7	1991.17	1774.13	0.161491	2.86697	0.0247335
ENSMUSG00000040687	Madd	3866.94	3476.12	0.161235	2.6069	0.0463069
ENSMUSG00000044433	Camsap3	1814.22	1626.15	0.161011	2.9744	0.0186608
ENSMUSG00000030811	Fbxl19	3102.69	2773.39	0.160159	3.18423	0.010556
ENSMUSG00000021096	Ppm1a	4113.02	3715.98	0.160057	3.2369	0.00911528
ENSMUSG00000018909	Arrb1	8424.95	7548.46	0.160045	2.61086	0.045913
ENSMUSG00000017679	Ttpal	1215.65	1090.14	0.159329	2.8213	0.0277381
ENSMUSG00000038351	Sgsm2	2792.84	2496.17	0.159003	3.49417	0.00417253
ENSMUSG00000035824	Tk2	786.051	702.721	0.158877	2.72892	0.0348187
ENSMUSG00000020658	Efr3b	5150.32	4630.8	0.158741	2.68044	0.0390167
ENSMUSG00000026618	Iars2	1179.8	1058.96	0.158397	2.92658	0.0211458
ENSMUSG00000032338	Hcn4	1323.12	1184.28	0.158119	2.75672	0.0325737
ENSMUSG00000053838	Nudcd3	2787.87	2499.94	0.15769	3.47627	0.00440888
ENSMUSG00000020312	Shc2	1513.98	1378.33	0.157537	2.66042	0.0409827
ENSMUSG00000021910	Nisch	11322.7	10136.2	0.156639	2.81989	0.0278362
ENSMUSG00000031467	Agpat5	1458.44	1295.47	0.156328	3.21761	0.0096264
ENSMUSG00000086968	4933431E20Rik	2072.14	1863.2	0.156206	2.92379	0.0213134
ENSMUSG00000028467	Gba2	2064.47	1855.21	0.156026	2.8039	0.0289855
ENSMUSG00000022540	Rogdi	1356.67	1206.38	0.155492	2.86598	0.0248007
ENSMUSG00000041000	Trim62	1578.28	1410.94	0.155209	3.33508	0.00680668
ENSMUSG00000010936	Vac14	1040.98	935.347	0.155027	2.958	0.0195092
ENSMUSG00000051615	Rap2a	2157.4	1936.55	0.155005	2.87486	0.0242586
ENSMUSG00000019861	Gopc	1283.97	1162.25	0.154838	2.58212	0.0491202
ENSMUSG00000031299	Pdha1	4584.18	4118.5	0.154051	2.98654	0.0180387
ENSMUSG00000022965	Ifngr2	1859.37	1694.18	0.153646	2.79507	0.029552
ENSMUSG00000013736	Trnt1	568.756	513.67	0.153441	2.63514	0.0435426
ENSMUSG00000000826	Dnajc5	10825.1	9758.15	0.153289	3.6611	0.00247419
ENSMUSG00000069631	Strada	594.765	534.725	0.152678	2.58452	0.0488643
ENSMUSG00000003992	Ssbp2	1710.67	1560.04	0.152404	2.62158	0.0449446
ENSMUSG00000041115	Iqsec2	1355.65	1221.79	0.151697	2.64697	0.0423258
ENSMUSG00000019854	Reps1	1185.8	1065.63	0.15133	2.8115	0.0284492
ENSMUSG00000038615	Nfe2l1	5045.28	4545.56	0.151271	2.74677	0.0333183
ENSMUSG00000041028	Ghitm	3688.16	3316.44	0.151235	2.64158	0.0428561
ENSMUSG00000045302	Preb	1467.47	1317.93	0.151012	2.73764	0.0340965
ENSMUSG00000024052	Lpin2	2226.87	2015.38	0.15097	3.04306	0.0155304
ENSMUSG00000061455	Stx17	848.135	770.848	0.150529	2.69751	0.0374893
ENSMUSG00000048701	Ccdc6	1687.49	1523.36	0.149704	2.62961	0.0441314
ENSMUSG00000003469	Phyhip	880.413	790.745	0.149315	2.57804	0.0495797
ENSMUSG00000018547	Pip4k2b	5114.41	4653.79	0.148938	3.33312	0.00684662
ENSMUSG00000058594	Fbxo18	1911.83	1733.21	0.148732	3.13134	0.0121772
ENSMUSG00000053519	Kcnip1	2133.35	1934.29	0.147626	3.07161	0.0143673
ENSMUSG00000054423	Cadps	7231.76	6603.95	0.147542	2.82241	0.0276588
ENSMUSG00000036054	Sugp2	3266.63	2963.65	0.147363	3.27249	0.00817616
ENSMUSG00000005981	Trap1	1415.7	1276.47	0.14671	2.98041	0.0183452
ENSMUSG00000040785	Ttc3	27693.6	25324.1	0.146347	2.85448	0.0255107
ENSMUSG00000075703	Selenoi	1823.51	1665.75	0.146252	2.9993	0.0174908
ENSMUSG00000019699	Akt3	3072.15	2795.25	0.145326	2.7062	0.0366796
ENSMUSG00000027889	Ampd2	1461.01	1317.01	0.145065	2.61934	0.0451942
ENSMUSG00000024524	Gnal	7024.19	6376.87	0.144799	3.0647	0.0146573
ENSMUSG00000041037	Irgq	3088.61	2793.75	0.144243	2.80171	0.0291252
ENSMUSG00000037697	Ddhd1	1972.69	1785.65	0.143512	2.73854	0.0340316
ENSMUSG00000027411	Vps16	1260	1132.71	0.143311	2.81875	0.0279192
ENSMUSG00000035953	Tmem55b	937.622	843.785	0.143218	2.59346	0.047804
ENSMUSG00000062444	Ap3b2	3753.1	3413.4	0.140944	2.60293	0.0467277
ENSMUSG00000024500	Ppp2r2b	3663.7	3321.96	0.140812	3.18986	0.0103981
ENSMUSG00000031731	Ap1g1	2936.79	2678.5	0.139988	2.62555	0.0446034
ENSMUSG00000031667	Aktip	1346.15	1220.91	0.138853	2.98368	0.0181622
ENSMUSG00000001138	Cnnm3	905.795	819.053	0.138849	2.57895	0.0494771
ENSMUSG00000019189	Rnf145	2352.65	2140.71	0.138465	3.24571	0.00886773
ENSMUSG00000027367	Stard7	3060.92	2779.76	0.137166	2.64145	0.0428617
ENSMUSG00000024454	Hdac3	2670.22	2428.54	0.133849	2.78662	0.0301701
ENSMUSG00000021285	Ppp1r13b	2229.6	2043.03	0.132706	2.75032	0.0330598
ENSMUSG00000026171	Rnf25	879.041	806.237	0.131849	2.61722	0.0453785
ENSMUSG00000040102	Klhl42	733.38	668.557	0.131536	2.58248	0.0490928
ENSMUSG00000017843	Ppp2r5c	3416.57	3113.76	0.130817	2.95655	0.0195764
ENSMUSG00000046709	Mapk10	4064.09	3735.45	0.130173	3.41291	0.00537729
ENSMUSG00000035770	Dync1li2	3625.07	3346.21	0.130131	3.17715	0.0107584
ENSMUSG00000021071	Trim9	7102.64	6438.41	0.130106	2.62263	0.0448599
ENSMUSG00000046157	Tmem229b	2877.92	2633.52	0.129865	3.05628	0.0149842
ENSMUSG00000003518	Dusp3	1799.5	1641.85	0.129565	2.71438	0.0359801
ENSMUSG00000005615	Pcyt1a	1647.01	1505.53	0.128764	2.5752	0.0499261
ENSMUSG00000000532	Acvr1b	2132.36	1956.55	0.127644	2.79015	0.0299027
ENSMUSG00000020792	Exoc7	1875.37	1722.07	0.126379	2.62748	0.0443616
ENSMUSG00000051790	Nlgn2	7954.14	7293.45	0.124843	2.75558	0.0326236
ENSMUSG00000026150	Mff	3106.25	2848.09	0.12256	2.65336	0.0417253
ENSMUSG00000038102	Trappc11	1345.45	1244.04	0.118324	2.60709	0.046292
ENSMUSG00000066640	Fbxl18	1493.63	1372.92	0.118306	2.85753	0.0253118
ENSMUSG00000036026	Tmem63b	3875.19	3575.97	0.113241	2.65319	0.0417344
ENSMUSG00000053046	Brsk2	3361.73	3124.07	0.112266	2.80116	0.0291574
[truncated: 2,018 more rows]
